# Supplementary material for: Functional Genomic Analyses of Two Morphologically Distinct Classes of Drosophila Sensory Neurons: Post-Mitotic Roles of Transcription Factors in Dendritic Patterning
Source: PLoS One. 2013 Aug 15;8(8):e72434. doi: 10.1371/journal.pone.0072434 (PMC3744488; doi:10.1371/journal.pone.0072434)
Supplement: Table S1 — DAVID functional enrichment analysis of transcripts uniquely up/down regulated by 2-fold or greater (p≤0.01, ANOVA and Tukey’s HSD) in C-I neurons with respect to whole larvae controls. (XLS) [file pone.0072434.s003.xls]

## Sheet: UP in CI wrt WL
Category	Term	Count	%	PValue	Gene List Annotated in Each GO Term	List Total	Pop Hits	Pop Total	Fold Enrichment	Bonferroni	Benjamini	FDR
INTERPRO	IPR008957:Fibronectin, type III-like fold	7	2.2508	0.000570545	FBGN0010473, FBGN0021764, FBGN0085400, FBGN0033159, FBGN0029082, FBGN0259735, FBGN0005666	228	47	10196	6.66032	0.18758	0.18758	0.782021
GOTERM_MF_FAT	GO:0004181~metallocarboxypeptidase activity	5	1.60772	0.00190004	FBGN0035781, FBGN0032144, FBGN0031930, FBGN0035718, FBGN0035791	166	26	7918	9.17285	0.440137	0.134991	2.51566
GOTERM_MF_FAT	GO:0017171~serine hydrolase activity	16	5.14469	0.00198851	FBGN0037039, FBGN0011834, FBGN0038702, FBGN0052523, FBGN0032507, FBGN0035070, FBGN0051200, FBGN0250841, FBGN0031141, FBGN0053159, FBGN0053127, FBGN0052755, FBGN0031470, FBGN0050087, FBGN0036023, FBGN0035795	166	310	7918	2.46187	0.455071	0.114338	2.63136
INTERPRO	IPR003146:Proteinase inhibitor, carboxypeptidase propeptide	3	0.96463	0.00697793	FBGN0035781, FBGN0032144, FBGN0035718	228	6	10196	22.3596	0.92183	0.27284	9.18344
GOTERM_MF_FAT	GO:0008237~metallopeptidase activity	10	3.21543	0.00835992	FBGN0051233, FBGN0034903, FBGN0038897, FBGN0035781, FBGN0028948, FBGN0032144, FBGN0031930, FBGN0035718, FBGN0035791, FBGN0037230	166	168	7918	2.83921	0.922733	0.207666	10.6372
INTERPRO	IPR013151:Immunoglobulin	7	2.2508	0.00978139	FBGN0021764, FBGN0034286, FBGN0085400, FBGN0033159, FBGN0029082, FBGN0031837, FBGN0005666	228	82	10196	3.8175	0.972067	0.277667	12.6476
GOTERM_BP_FAT	GO:0006508~proteolysis	29	9.32476	0.000333173	FBGN0037039, FBGN0011834, FBGN0038702, FBGN0035070, FBGN0038897, FBGN0051200, FBGN0032144, FBGN0031141, FBGN0053127, FBGN0035781, FBGN0031470, FBGN0037230, FBGN0050087, FBGN0036023, FBGN0051233, FBGN0052523, FBGN0261268, FBGN0011822, FBGN0032507, FBGN0034903, FBGN0031930, FBGN0028948, FBGN0250841, FBGN0053159, FBGN0052755, FBGN0024997, FBGN0035791, FBGN0035718, FBGN0035795	155	731	7937	2.03145	0.242385	0.242385	0.512903
GOTERM_MF_FAT	GO:0070011~peptidase activity, acting on L-amino acid peptides	27	8.68167	0.000354161	FBGN0037039, FBGN0011834, FBGN0038702, FBGN0035070, FBGN0038897, FBGN0051200, FBGN0032144, FBGN0031141, FBGN0053127, FBGN0035781, FBGN0031470, FBGN0037230, FBGN0050087, FBGN0036023, FBGN0051233, FBGN0011822, FBGN0052523, FBGN0032507, FBGN0034903, FBGN0031930, FBGN0028948, FBGN0250841, FBGN0053159, FBGN0052755, FBGN0035791, FBGN0035718, FBGN0035795	166	612	7918	2.10436	0.102407	0.102407	0.473419
GOTERM_MF_FAT	GO:0008233~peptidase activity	27	8.68167	0.000843944	FBGN0037039, FBGN0011834, FBGN0038702, FBGN0035070, FBGN0038897, FBGN0051200, FBGN0032144, FBGN0031141, FBGN0053127, FBGN0035781, FBGN0031470, FBGN0037230, FBGN0050087, FBGN0036023, FBGN0051233, FBGN0011822, FBGN0052523, FBGN0032507, FBGN0034903, FBGN0031930, FBGN0028948, FBGN0250841, FBGN0053159, FBGN0052755, FBGN0035791, FBGN0035718, FBGN0035795	166	648	7918	1.98745	0.227027	0.120811	1.12471
INTERPRO	IPR001254:Peptidase S1 and S6, chymotrypsin/Hap	15	4.82315	0.0012958	FBGN0037039, FBGN0011834, FBGN0052523, FBGN0032507, FBGN0035070, FBGN0051200, FBGN0250841, FBGN0031141, FBGN0053159, FBGN0053127, FBGN0052755, FBGN0031470, FBGN0050087, FBGN0036023, FBGN0035795	228	248	10196	2.7048	0.376233	0.210211	1.76792
INTERPRO	IPR003599:Immunoglobulin subtype	9	2.89389	0.00140627	FBGN0010473, FBGN0021764, FBGN0034286, FBGN0085400, FBGN0033159, FBGN0029082, FBGN0031837, FBGN0005666, FBGN0250908	228	97	10196	4.14921	0.40085	0.156966	1.91728
GOTERM_CC_FAT	GO:0005576~extracellular region	21	6.75241	0.0015888	FBGN0011282, FBGN0011281, FBGN0011294, FBGN0259192, FBGN0031109, FBGN0053258, FBGN0051286, FBGN0032144, FBGN0250832, FBGN0002856, FBGN0250908, FBGN0033952, FBGN0028573, FBGN0052656, FBGN0052282, FBGN0036230, FBGN0030643, FBGN0000356, FBGN0085456, FBGN0025390, FBGN0011670	94	512	4786	2.08831	0.218438	0.218438	1.89145
GOTERM_MF_FAT	GO:0008236~serine-type peptidase activity	16	5.14469	0.00186657	FBGN0037039, FBGN0011834, FBGN0038702, FBGN0052523, FBGN0032507, FBGN0035070, FBGN0051200, FBGN0250841, FBGN0031141, FBGN0053159, FBGN0053127, FBGN0052755, FBGN0031470, FBGN0050087, FBGN0036023, FBGN0035795	166	308	7918	2.47786	0.434382	0.172996	2.47187
GOTERM_MF_FAT	GO:0004252~serine-type endopeptidase activity	15	4.82315	0.00207089	FBGN0037039, FBGN0011834, FBGN0052523, FBGN0032507, FBGN0035070, FBGN0051200, FBGN0250841, FBGN0031141, FBGN0053159, FBGN0053127, FBGN0052755, FBGN0031470, FBGN0050087, FBGN0036023, FBGN0035795	166	280	7918	2.55529	0.468619	0.100017	2.73897
INTERPRO	IPR000834:Peptidase M14, carboxypeptidase A	5	1.60772	0.0020953	FBGN0035781, FBGN0032144, FBGN0031930, FBGN0035718, FBGN0035791	228	25	10196	8.94386	0.533962	0.173762	2.84419
GOTERM_BP_FAT	GO:0018991~oviposition	4	1.28617	0.0022283	FBGN0020618, FBGN0250832, FBGN0011670, FBGN0002856	155	14	7937	14.6304	0.844054	0.6051	3.38387
SMART	SM00409:IG	9	2.89389	0.00225175	FBGN0010473, FBGN0021764, FBGN0034286, FBGN0085400, FBGN0033159, FBGN0029082, FBGN0031837, FBGN0005666, FBGN0250908	118	97	4824	3.79312	0.149821	0.149821	2.31912
SMART	SM00020:Tryp_SPc	15	4.82315	0.00246663	FBGN0037039, FBGN0011834, FBGN0052523, FBGN0032507, FBGN0035070, FBGN0051200, FBGN0250841, FBGN0031141, FBGN0053159, FBGN0053127, FBGN0052755, FBGN0031470, FBGN0050087, FBGN0036023, FBGN0035795	118	248	4824	2.47266	0.162904	0.0850708	2.53787
INTERPRO	IPR001314:Peptidase S1A, chymotrypsin	13	4.18006	0.00258723	FBGN0037039, FBGN0011834, FBGN0052523, FBGN0035070, FBGN0250841, FBGN0031141, FBGN0053159, FBGN0053127, FBGN0052755, FBGN0031470, FBGN0050087, FBGN0036023, FBGN0035795	228	210	10196	2.76834	0.610531	0.171878	3.50098
SMART	SM00631:Zn_pept	5	1.60772	0.00280353	FBGN0035781, FBGN0032144, FBGN0031930, FBGN0035718, FBGN0035791	118	25	4824	8.17627	0.183017	0.0651593	2.87994
INTERPRO	IPR003961:Fibronectin, type III	7	2.2508	0.0029117	FBGN0010473, FBGN0021764, FBGN0085400, FBGN0033159, FBGN0029082, FBGN0259735, FBGN0005666	228	64	10196	4.89117	0.654031	0.162137	3.93194
GOTERM_MF_FAT	GO:0046872~metal ion binding	52	16.7203	0.00338545	FBGN0083919, FBGN0030897, FBGN0038704, FBGN0027339, FBGN0053208, FBGN0029911, FBGN0039374, FBGN0035781, FBGN0013973, FBGN0029153, FBGN0039669, FBGN0036321, FBGN0028948, FBGN0031930, FBGN0002868, FBGN0038845, FBGN0038435, FBGN0035718, FBGN0035791, FBGN0031018, FBGN0031375, FBGN0002781, FBGN0038897, FBGN0032144, FBGN0043043, FBGN0010019, FBGN0039424, FBGN0052103, FBGN0038956, FBGN0038952, FBGN00320…	166	1718	7918	1.44374	0.64453	0.137361	4.44143
GOTERM_MF_FAT	GO:0043169~cation binding	53	17.0418	0.00353612	FBGN0083919, FBGN0030897, FBGN0038704, FBGN0027339, FBGN0053208, FBGN0029911, FBGN0039374, FBGN0035781, FBGN0013973, FBGN0029153, FBGN0039669, FBGN0036321, FBGN0028948, FBGN0031930, FBGN0002868, FBGN0038845, FBGN0038435, FBGN0035718, FBGN0035791, FBGN0031018, FBGN0031375, FBGN0002781, FBGN0038897, FBGN0043043, FBGN0032144, FBGN0033297, FBGN0010019, FBGN0039424, FBGN0052103, FBGN0038956, FBGN00389…	166	1764	7918	1.43313	0.66055	0.126331	4.63478
GOTERM_MF_FAT	GO:0043167~ion binding	53	17.0418	0.00390116	FBGN0083919, FBGN0030897, FBGN0038704, FBGN0027339, FBGN0053208, FBGN0029911, FBGN0039374, FBGN0035781, FBGN0013973, FBGN0029153, FBGN0039669, FBGN0036321, FBGN0028948, FBGN0031930, FBGN0002868, FBGN0038845, FBGN0038435, FBGN0035718, FBGN0035791, FBGN0031018, FBGN0031375, FBGN0002781, FBGN0038897, FBGN0043043, FBGN0032144, FBGN0033297, FBGN0010019, FBGN0039424, FBGN0052103, FBGN0038956, FBGN00389…	166	1772	7918	1.42666	0.696441	0.124066	5.10175
UP_SEQ_FEATURE	domain:BTB	4	1.28617	0.00421986	FBGN0000210, FBGN0005630, FBGN0002781, FBGN0005695	57	18	2975	11.5984	0.54651	0.54651	5.10695
SMART	SM00060:FN3	7	2.2508	0.00426546	FBGN0010473, FBGN0021764, FBGN0085400, FBGN0033159, FBGN0029082, FBGN0259735, FBGN0005666	118	64	4824	4.4714	0.264915	0.0740569	4.35178
INTERPRO	IPR003598:Immunoglobulin subtype 2	8	2.57235	0.00490778	FBGN0010473, FBGN0021764, FBGN0034286, FBGN0085400, FBGN0033159, FBGN0029082, FBGN0031837, FBGN0005666	228	94	10196	3.8059	0.833179	0.225729	6.54407
GOTERM_MF_FAT	GO:0004175~endopeptidase activity	19	6.10932	0.00669408	FBGN0037039, FBGN0011834, FBGN0011822, FBGN0052523, FBGN0032507, FBGN0035070, FBGN0034903, FBGN0051200, FBGN0028948, FBGN0250841, FBGN0031141, FBGN0053159, FBGN0053127, FBGN0052755, FBGN0031470, FBGN0037230, FBGN0050087, FBGN0036023, FBGN0035795	166	457	7918	1.9831	0.871079	0.185235	8.60506
UP_SEQ_FEATURE	disulfide bond	12	3.85852	0.00736725	FBGN0010473, FBGN0011282, FBGN0011281, FBGN0003248, FBGN0021764, FBGN0031109, FBGN0052475, FBGN0003250, FBGN0051004, FBGN0032144, FBGN0250832, FBGN0015019	57	258	2975	2.42758	0.749119	0.49912	8.75865
SMART	SM00408:IGc2	8	2.57235	0.0074042	FBGN0010473, FBGN0021764, FBGN0034286, FBGN0085400, FBGN0033159, FBGN0029082, FBGN0031837, FBGN0005666	118	94	4824	3.47926	0.414381	0.10149	7.44391
INTERPRO	IPR007110:Immunoglobulin-like	9	2.89389	0.00925872	FBGN0010473, FBGN0021764, FBGN0034286, FBGN0085400, FBGN0033159, FBGN0029082, FBGN0031837, FBGN0005666, FBGN0250908	228	132	10196	3.04904	0.966152	0.31354	12.0112
INTERPRO	IPR010512:Protein of unknown function DUF1091	3	0.96463	0.00962639	FBGN0034323, FBGN0034324, FBGN0034325	228	7	10196	19.1654	0.97043	0.296789	12.4594

## Sheet: DOWN in CI wrt WL
Category	Term	Count	%	PValue	Gene List Annotated in Each GO Term	List Total	Pop Hits	Pop Total	Fold Enrichment	Bonferroni	Benjamini	FDR
GOTERM_BP_FAT	GO:0035148~tube lumen formation	4	0.723327	0.00365333	FBGN0259749, FBGN0003660, FBGN0013733, FBGN0014020	339	8	7937	11.7065	0.997116	0.100881	5.94383
SP_PIR_KEYWORDS	oxidative phosphorylation	5	0.904159	0.00155797	FBGN0013678, FBGN0013676, FBGN0000409, FBGN0013675, FBGN0013673	540	13	12980	9.24501	0.332241	0.0650897	2.01619
GOTERM_BP_FAT	GO:0031098~stress-activated protein kinase signaling pathway	7	1.26582	0.00170123	FBGN0050420, FBGN0030018, FBGN0044323, FBGN0259212, FBGN0000097, FBGN0003502, FBGN0014020	339	31	7937	5.2868	0.934183	0.0627291	2.81047
GOTERM_BP_FAT	GO:0007254~JNK cascade	6	1.08499	0.00694562	FBGN0030018, FBGN0044323, FBGN0259212, FBGN0000097, FBGN0003502, FBGN0014020	339	29	7937	4.84406	0.999985	0.131498	11.0142
GOTERM_BP_FAT	GO:0000165~MAPKKK cascade	9	1.62749	0.000460049	FBGN0050420, FBGN0030018, FBGN0044323, FBGN0259212, FBGN0025743, FBGN0000097, FBGN0003256, FBGN0003502, FBGN0014020	339	44	7937	4.78902	0.520651	0.0278856	0.767455
SP_PIR_KEYWORDS	actin-binding	9	1.62749	0.000542892	FBGN0260003, FBGN0000578, FBGN0011744, FBGN0000308, FBGN0013733, FBGN0011726, FBGN0011661, FBGN0024238, FBGN0014020	540	46	12980	4.7029	0.131204	0.0277375	0.706874
GOTERM_BP_FAT	GO:0030036~actin cytoskeleton organization	20	3.61664	9.17534e-06	FBGN0015790, FBGN0000256, FBGN0000308, FBGN0001250, FBGN0013733, FBGN0003502, FBGN0000578, FBGN0000463, FBGN0259243, FBGN0011744, FBGN0035533, FBGN0015806, FBGN0015008, FBGN0040068, FBGN0085447, FBGN0011661, FBGN0011726, FBGN0004177, FBGN0041781, FBGN0014020	339	143	7937	3.27454	0.0145553	0.00292816	0.0153607
GOTERM_BP_FAT	GO:0030029~actin filament-based process	20	3.61664	1.01659e-05	FBGN0015790, FBGN0000256, FBGN0000308, FBGN0001250, FBGN0013733, FBGN0003502, FBGN0000578, FBGN0000463, FBGN0259243, FBGN0011744, FBGN0035533, FBGN0015806, FBGN0015008, FBGN0040068, FBGN0085447, FBGN0011661, FBGN0011726, FBGN0004177, FBGN0041781, FBGN0014020	339	144	7937	3.2518	0.016114	0.00231806	0.017019
GOTERM_MF_FAT	GO:0003779~actin binding	17	3.07414	8.29862e-05	FBGN0000256, FBGN0029688, FBGN0259212, FBGN0000308, FBGN0013733, FBGN0024238, FBGN0260003, FBGN0003392, FBGN0000578, FBGN0011745, FBGN0011744, FBGN0015008, FBGN0011661, FBGN0011726, FBGN0026084, FBGN0041781, FBGN0014020	350	122	7918	3.15237	0.0407253	0.0407253	0.119471
GOTERM_BP_FAT	GO:0006897~endocytosis	28	5.06329	1.28311e-05	FBGN0013749, FBGN0000042, FBGN0028668, FBGN0003499, FBGN0036211, FBGN0010300, FBGN0003392, FBGN0029092, FBGN0031090, FBGN0031450, FBGN0024814, FBGN0041781, FBGN0014020, FBGN0015790, FBGN0051064, FBGN0044323, FBGN0024555, FBGN0011785, FBGN0037473, FBGN0039923, FBGN0011744, FBGN0000097, FBGN0085443, FBGN0015806, FBGN0261283, FBGN0014010, FBGN0000212, FBGN0004177	339	258	7937	2.54094	0.0202955	0.00227566	0.0214804
GOTERM_BP_FAT	GO:0007517~muscle organ development	14	2.53165	0.00655399	FBGN0025790, FBGN0029687, FBGN0001250, FBGN0004133, FBGN0011766, FBGN0013733, FBGN0082598, FBGN0003499, FBGN0260003, FBGN0000097, FBGN0038197, FBGN0000212, FBGN0000546, FBGN0014020	339	140	7937	2.3413	0.999973	0.130732	10.4248
GOTERM_BP_FAT	GO:0060541~respiratory system development	15	2.71248	0.00554445	FBGN0003660, FBGN0001250, FBGN0013733, FBGN0003997, FBGN0003502, FBGN0003499, FBGN0014388, FBGN0003392, FBGN0259749, FBGN0000463, FBGN0004859, FBGN0035049, FBGN0250785, FBGN0010238, FBGN0014020	339	153	7937	2.29539	0.999862	0.120818	8.88853
GOTERM_BP_FAT	GO:0007424~open tracheal system development	15	2.71248	0.00554445	FBGN0003660, FBGN0001250, FBGN0013733, FBGN0003997, FBGN0003502, FBGN0003499, FBGN0014388, FBGN0003392, FBGN0259749, FBGN0000463, FBGN0004859, FBGN0035049, FBGN0250785, FBGN0010238, FBGN0014020	339	153	7937	2.29539	0.999862	0.120818	8.88853
GOTERM_BP_FAT	GO:0060429~epithelium development	20	3.61664	0.00538674	FBGN0015790, FBGN0259212, FBGN0044323, FBGN0000308, FBGN0024555, FBGN0013733, FBGN0003502, FBGN0004636, FBGN0014388, FBGN0030018, FBGN0003392, FBGN0000578, FBGN0259749, FBGN0000463, FBGN0000097, FBGN0010238, FBGN0011661, FBGN0011726, FBGN0001404, FBGN0014020	339	235	7937	1.99259	0.999822	0.119205	8.64631
GOTERM_BP_FAT	GO:0048610~reproductive cellular process	41	7.4141	7.30786e-05	FBGN0000256, FBGN0000308, FBGN0000042, FBGN0003165, FBGN0011224, FBGN0000392, FBGN0037374, FBGN0000578, FBGN0003392, FBGN0000463, FBGN0259139, FBGN0025865, FBGN0031450, FBGN0014020, FBGN0002673, FBGN0041781, FBGN0015790, FBGN0019972, FBGN0051641, FBGN0011766, FBGN0003997, FBGN0003502, FBGN0004636, FBGN0022786, FBGN0014388, FBGN0030018, FBGN0003520, FBGN0004859, FBGN0259243, FBGN0011744, FBGN00034…	339	500	7937	1.91986	0.110223	0.0068461	0.122282
GOTERM_BP_FAT	GO:0003006~reproductive developmental process	35	6.32911	0.00517021	FBGN0000256, FBGN0000042, FBGN0000308, FBGN0003165, FBGN0011224, FBGN0000392, FBGN0037374, FBGN0000578, FBGN0003392, FBGN0000463, FBGN0259139, FBGN0025865, FBGN0031450, FBGN0002673, FBGN0015790, FBGN0019972, FBGN0011766, FBGN0003502, FBGN0004636, FBGN0014388, FBGN0030018, FBGN0003520, FBGN0259243, FBGN0004859, FBGN0003444, FBGN0000097, FBGN0085443, FBGN0014380, FBGN0000182, FBGN0014010, FBGN00117…	339	506	7937	1.61947	0.999747	0.116296	8.31276
SP_PIR_KEYWORDS	electron transfer	4	0.723327	0.00219886	FBGN0013678, FBGN0013676, FBGN0000409, FBGN0013675	540	7	12980	13.7354	0.434549	0.0782188	2.83463
GOTERM_BP_FAT	GO:0048584~positive regulation of response to stimulus	5	0.904159	0.00494781	FBGN0030018, FBGN0044323, FBGN0024811, FBGN0082598, FBGN0037515	339	17	7937	6.88617	0.999639	0.11822	7.96898
GOTERM_BP_FAT	GO:0046668~regulation of retinal cell programmed cell death	5	0.904159	0.00494781	FBGN0019972, FBGN0002576, FBGN0004435, FBGN0013469, FBGN0003997	339	17	7937	6.88617	0.999639	0.11822	7.96898
GOTERM_BP_FAT	GO:0010721~negative regulation of cell development	5	0.904159	0.00910741	FBGN0029688, FBGN0010300, FBGN0000463, FBGN0000097, FBGN0004177	339	20	7937	5.85324	1	0.154688	14.2025
GOTERM_BP_FAT	GO:0050803~regulation of synapse structure and activity	8	1.44665	0.00132061	FBGN0013998, FBGN0015790, FBGN0003392, FBGN0043010, FBGN0003165, FBGN0014010, FBGN0003256, FBGN0085447	339	40	7937	4.6826	0.878971	0.0502015	2.1882
GOTERM_BP_FAT	GO:0050767~regulation of neurogenesis	13	2.35081	2.11764e-05	FBGN0029688, FBGN0045852, FBGN0025743, FBGN0013733, FBGN0014388, FBGN0010300, FBGN0000463, FBGN0000097, FBGN0003256, FBGN0085447, FBGN0003410, FBGN0014020, FBGN0004177	339	67	7937	4.54282	0.0332741	0.00281605	0.0354488
COG_ONTOLOGY	DNA replication, recombination, and repair	7	1.26582	0.00365317	FBGN0260003, FBGN0037470, FBGN0030354, FBGN0028434, FBGN0026015, FBGN0001986, FBGN0032906	52	38	1237	4.38209	0.0739778	0.0739778	2.78635
GOTERM_BP_FAT	GO:0045664~regulation of neuron differentiation	10	1.80832	0.000403443	FBGN0045852, FBGN0029688, FBGN0014388, FBGN0025743, FBGN0000097, FBGN0013733, FBGN0003256, FBGN0085447, FBGN0003410, FBGN0014020	339	54	7937	4.33574	0.475249	0.0276468	0.673325
GOTERM_BP_FAT	GO:0035152~regulation of tube architecture, open tracheal system	7	1.26582	0.00496617	FBGN0259749, FBGN0003660, FBGN0001250, FBGN0250785, FBGN0013733, FBGN0010238, FBGN0014020	339	38	7937	4.31292	0.999649	0.116892	7.9974
GOTERM_BP_FAT	GO:0031344~regulation of cell projection organization	7	1.26582	0.00496617	FBGN0045852, FBGN0029688, FBGN0000578, FBGN0013733, FBGN0085447, FBGN0011726, FBGN0014020	339	38	7937	4.31292	0.999649	0.116892	7.9974
GOTERM_BP_FAT	GO:0060284~regulation of cell development	24	4.33996	5.23893e-09	FBGN0015790, FBGN0029688, FBGN0045852, FBGN0043010, FBGN0025743, FBGN0019972, FBGN0003165, FBGN0013469, FBGN0013733, FBGN0003997, FBGN0000392, FBGN0013998, FBGN0014388, FBGN0010300, FBGN0000463, FBGN0003520, FBGN0002576, FBGN0000097, FBGN0004435, FBGN0085447, FBGN0003256, FBGN0003410, FBGN0004177, FBGN0014020	339	131	7937	4.2894	8.37177e-06	8.37177e-06	8.77129e-06
GOTERM_BP_FAT	GO:0007298~border follicle cell migration	12	2.16998	9.29863e-05	FBGN0000578, FBGN0003392, FBGN0000463, FBGN0025865, FBGN0000097, FBGN0085443, FBGN0014380, FBGN0014010, FBGN0031450, FBGN0011726, FBGN0001404, FBGN0000546	339	66	7937	4.25691	0.138085	0.00822151	0.155569
GOTERM_BP_FAT	GO:0007297~ovarian follicle cell migration	14	2.53165	2.15963e-05	FBGN0000392, FBGN0003392, FBGN0000578, FBGN0000463, FBGN0025865, FBGN0085443, FBGN0000097, FBGN0014380, FBGN0000182, FBGN0014010, FBGN0031450, FBGN0011726, FBGN0001404, FBGN0000546	339	78	7937	4.20233	0.0339226	0.0026512	0.0361516
GOTERM_BP_FAT	GO:0007300~ovarian nurse cell to oocyte transport	7	1.26582	0.00566365	FBGN0037374, FBGN0000578, FBGN0011744, FBGN0000308, FBGN0025865, FBGN0003502, FBGN0041781	339	39	7937	4.20233	0.999886	0.120001	9.07119
GOTERM_BP_FAT	GO:0051960~regulation of nervous system development	16	2.89331	5.03335e-06	FBGN0029688, FBGN0045852, FBGN0043010, FBGN0025743, FBGN0003165, FBGN0013733, FBGN0013998, FBGN0014388, FBGN0010300, FBGN0000463, FBGN0000097, FBGN0085447, FBGN0003256, FBGN0003410, FBGN0004177, FBGN0014020	339	90	7937	4.16231	0.00801105	0.00200881	0.00842677
GOTERM_CC_FAT	GO:0044463~cell projection part	9	1.62749	0.00169397	FBGN0015790, FBGN0038856, FBGN0000578, FBGN0001314, FBGN0003218, FBGN0013813, FBGN0004435, FBGN0003950, FBGN0026439	229	48	4786	3.91867	0.418725	0.418725	2.26189
GOTERM_BP_FAT	GO:0007243~protein kinase cascade	10	1.80832	0.000895903	FBGN0050420, FBGN0030018, FBGN0044323, FBGN0259212, FBGN0025743, FBGN0000097, FBGN0004107, FBGN0003256, FBGN0003502, FBGN0014020	339	60	7937	3.90216	0.76124	0.0400967	1.48944
GOTERM_BP_FAT	GO:0042461~photoreceptor cell development	10	1.80832	0.00128225	FBGN0015790, FBGN0259210, FBGN0044323, FBGN0023489, FBGN0000097, FBGN0023214, FBGN0003256, FBGN0011661, FBGN0000546, FBGN0259220	339	63	7937	3.71635	0.871311	0.0499673	2.12528
GOTERM_BP_FAT	GO:0007015~actin filament organization	13	2.35081	0.000185278	FBGN0000256, FBGN0000308, FBGN0000578, FBGN0000463, FBGN0259243, FBGN0011744, FBGN0015008, FBGN0015806, FBGN0040068, FBGN0011726, FBGN0014020, FBGN0041781, FBGN0004177	339	83	7937	3.66709	0.256289	0.0140012	0.309751
SP_PIR_KEYWORDS	lipoprotein	9	1.62749	0.00287893	FBGN0013749, FBGN0004435, FBGN0013303, FBGN0014380, FBGN0010238, FBGN0000024, FBGN0085447, FBGN0004636, FBGN0014020	540	59	12980	3.66667	0.526081	0.0891161	3.6962
GOTERM_BP_FAT	GO:0042051~compound eye photoreceptor development	8	1.44665	0.00680674	FBGN0015790, FBGN0259210, FBGN0044323, FBGN0023489, FBGN0000097, FBGN0003256, FBGN0011661, FBGN0259220	339	53	7937	3.53403	0.999982	0.130579	10.8056
SP_PIR_KEYWORDS	cytoskeleton	13	2.35081	0.000298462	FBGN0000308, FBGN0000042, FBGN0003545, FBGN0001250, FBGN0036059, FBGN0260003, FBGN0003392, FBGN0000578, FBGN0011745, FBGN0011744, FBGN0011661, FBGN0011726, FBGN0014020	540	89	12980	3.51103	0.0744	0.0379189	0.389186
GOTERM_BP_FAT	GO:0042462~eye photoreceptor cell development	8	1.44665	0.00754271	FBGN0015790, FBGN0259210, FBGN0044323, FBGN0023489, FBGN0000097, FBGN0003256, FBGN0011661, FBGN0259220	339	54	7937	3.46859	0.999994	0.137179	11.9057
GOTERM_BP_FAT	GO:0006417~regulation of translation	10	1.80832	0.00329751	FBGN0016070, FBGN0010300, FBGN0027619, FBGN0027835, FBGN0003520, FBGN0259139, FBGN0003165, FBGN0035423, FBGN0000182, FBGN0000392	339	72	7937	3.2518	0.994898	0.0983175	5.37987
GOTERM_MF_FAT	GO:0008017~microtubule binding	9	1.62749	0.00611565	FBGN0029688, FBGN0000256, FBGN0036059, FBGN0003392, FBGN0003520, FBGN0001314, FBGN0040207, FBGN0051641, FBGN0013733	350	63	7918	3.23184	0.953734	0.45918	8.45715
INTERPRO	IPR013753:Ras	9	1.62749	0.00676248	FBGN0015790, FBGN0029959, FBGN0031090, FBGN0014380, FBGN0014010, FBGN0025382, FBGN0030792, FBGN0004636, FBGN0014020	473	61	10196	3.1804	0.995427	0.932378	9.88233
GOTERM_MF_FAT	GO:0032183~SUMO binding	9	1.62749	0.00738717	FBGN0020496, FBGN0016070, FBGN0010300, FBGN0002521, FBGN0003165, FBGN0004107, FBGN0000392, FBGN0011726, FBGN0004177	350	65	7918	3.1324	0.975637	0.461581	10.1297
GOTERM_MF_FAT	GO:0032182~small conjugating protein binding	9	1.62749	0.00809306	FBGN0020496, FBGN0016070, FBGN0010300, FBGN0002521, FBGN0003165, FBGN0004107, FBGN0000392, FBGN0011726, FBGN0004177	350	66	7918	3.08494	0.982942	0.44099	11.046
GOTERM_BP_FAT	GO:0007264~small GTPase mediated signal transduction	14	2.53165	0.000696386	FBGN0015790, FBGN0013749, FBGN0034158, FBGN0259212, FBGN0029959, FBGN0024555, FBGN0004636, FBGN0032020, FBGN0031090, FBGN0014380, FBGN0040068, FBGN0025382, FBGN0014010, FBGN0014020	339	109	7937	3.00717	0.671498	0.0341897	1.15956
GOTERM_MF_FAT	GO:0015631~tubulin binding	9	1.62749	0.00965524	FBGN0029688, FBGN0000256, FBGN0036059, FBGN0003392, FBGN0003520, FBGN0001314, FBGN0040207, FBGN0051641, FBGN0013733	350	68	7918	2.9942	0.992256	0.455342	13.0428
INTERPRO	IPR001452:Src homology-3 domain	10	1.80832	0.0057526	FBGN0030018, FBGN0035533, FBGN0025865, FBGN0024811, FBGN0250785, FBGN0040068, FBGN0013733, FBGN0027598, FBGN0003502, FBGN0034433	473	72	10196	2.99389	0.989753	0.989753	8.46694
GOTERM_BP_FAT	GO:0046578~regulation of Ras protein signal transduction	10	1.80832	0.00614942	FBGN0014388, FBGN0038401, FBGN0031233, FBGN0000097, FBGN0032901, FBGN0040068, FBGN0013469, FBGN0086779, FBGN0023214, FBGN0085447	339	79	7937	2.96367	0.999948	0.126309	9.81208
GOTERM_BP_FAT	GO:0007391~dorsal closure	12	2.16998	0.00224888	FBGN0015790, FBGN0000578, FBGN0030018, FBGN0044323, FBGN0259749, FBGN0259212, FBGN0000308, FBGN0000097, FBGN0024555, FBGN0003502, FBGN0004636, FBGN0014020	339	95	7937	2.95743	0.972615	0.0785135	3.69928
GOTERM_BP_FAT	GO:0022604~regulation of cell morphogenesis	15	2.71248	0.000503758	FBGN0029688, FBGN0045852, FBGN0259212, FBGN0001250, FBGN0013733, FBGN0004636, FBGN0000578, FBGN0030018, FBGN0025865, FBGN0014380, FBGN0040068, FBGN0085447, FBGN0004177, FBGN0014020, FBGN0041781	339	119	7937	2.95122	0.553005	0.0283479	0.840083
SP_PIR_KEYWORDS	repressor	11	1.98915	0.00406418	FBGN0017430, FBGN0020496, FBGN0016070, FBGN0010300, FBGN0005694, FBGN0000097, FBGN0002521, FBGN0003165, FBGN0000392, FBGN0024491, FBGN0022786	540	90	12980	2.93786	0.651726	0.110589	5.18091
GOTERM_BP_FAT	GO:0044087~regulation of cellular component biogenesis	10	1.80832	0.00667698	FBGN0013998, FBGN0015790, FBGN0000578, FBGN0043010, FBGN0003520, FBGN0011744, FBGN0003165, FBGN0000392, FBGN0011726, FBGN0003502	339	80	7937	2.92662	0.999978	0.131392	10.6103
GOTERM_BP_FAT	GO:0048489~synaptic vesicle transport	11	1.98915	0.00474692	FBGN0013998, FBGN0038856, FBGN0013749, FBGN0003392, FBGN0003660, FBGN0024980, FBGN0029687, FBGN0014010, FBGN0031450, FBGN0040285, FBGN0024814	339	90	7937	2.86159	0.999501	0.119026	7.65742
GOTERM_BP_FAT	GO:0016477~cell migration	21	3.79747	5.05497e-05	FBGN0001250, FBGN0003165, FBGN0051641, FBGN0000392, FBGN0004636, FBGN0003499, FBGN0003392, FBGN0000578, FBGN0000463, FBGN0025865, FBGN0000097, FBGN0085443, FBGN0014380, FBGN0000182, FBGN0031450, FBGN0014010, FBGN0011726, FBGN0031888, FBGN0000546, FBGN0001404, FBGN0014020	339	175	7937	2.80956	0.0776038	0.00503606	0.0845994
GOTERM_BP_FAT	GO:0046530~photoreceptor cell differentiation	15	2.71248	0.00104858	FBGN0015790, FBGN0259210, FBGN0044323, FBGN0023489, FBGN0025743, FBGN0023214, FBGN0004636, FBGN0000463, FBGN0000097, FBGN0003256, FBGN0011661, FBGN0003410, FBGN0000546, FBGN0004177, FBGN0259220	339	128	7937	2.74371	0.812974	0.0431595	1.74117
GOTERM_BP_FAT	GO:0001751~compound eye photoreceptor cell differentiation	13	2.35081	0.00259588	FBGN0015790, FBGN0259210, FBGN0044323, FBGN0023489, FBGN0025743, FBGN0004636, FBGN0000463, FBGN0000097, FBGN0003256, FBGN0011661, FBGN0003410, FBGN0259220, FBGN0004177	339	111	7937	2.74206	0.984292	0.0845822	4.25848
GOTERM_BP_FAT	GO:0007267~cell-cell signaling	24	4.33996	2.99441e-05	FBGN0015790, FBGN0013749, FBGN0043010, FBGN0003660, FBGN0024980, FBGN0029687, FBGN0003165, FBGN0013733, FBGN0040285, FBGN0000024, FBGN0003499, FBGN0013998, FBGN0038856, FBGN0003392, FBGN0000463, FBGN0259243, FBGN0031450, FBGN0085447, FBGN0003256, FBGN0259978, FBGN0014010, FBGN0013762, FBGN0026439, FBGN0024814	339	211	7937	2.66309	0.0467245	0.00318501	0.0501222
GOTERM_BP_FAT	GO:0048870~cell motility	21	3.79747	0.000128629	FBGN0001250, FBGN0003165, FBGN0051641, FBGN0000392, FBGN0004636, FBGN0003499, FBGN0003392, FBGN0000578, FBGN0000463, FBGN0025865, FBGN0000097, FBGN0085443, FBGN0014380, FBGN0000182, FBGN0031450, FBGN0014010, FBGN0011726, FBGN0031888, FBGN0000546, FBGN0001404, FBGN0014020	339	187	7937	2.62927	0.185811	0.0107608	0.21514
GOTERM_BP_FAT	GO:0001754~eye photoreceptor cell differentiation	13	2.35081	0.00374539	FBGN0015790, FBGN0259210, FBGN0044323, FBGN0023489, FBGN0025743, FBGN0004636, FBGN0000463, FBGN0000097, FBGN0003256, FBGN0011661, FBGN0003410, FBGN0259220, FBGN0004177	339	116	7937	2.62387	0.997512	0.0998551	6.08923
GOTERM_BP_FAT	GO:0010324~membrane invagination	28	5.06329	1.28311e-05	FBGN0013749, FBGN0000042, FBGN0028668, FBGN0003499, FBGN0036211, FBGN0010300, FBGN0003392, FBGN0029092, FBGN0031090, FBGN0031450, FBGN0024814, FBGN0041781, FBGN0014020, FBGN0015790, FBGN0051064, FBGN0044323, FBGN0024555, FBGN0011785, FBGN0037473, FBGN0039923, FBGN0011744, FBGN0000097, FBGN0085443, FBGN0015806, FBGN0261283, FBGN0014010, FBGN0000212, FBGN0004177	339	258	7937	2.54094	0.0202955	0.00227566	0.0214804
GOTERM_BP_FAT	GO:0010557~positive regulation of macromolecule biosynthetic process	14	2.53165	0.00326718	FBGN0000618, FBGN0005630, FBGN0027835, FBGN0010356, FBGN0002521, FBGN0003165, FBGN0011766, FBGN0000139, FBGN0021767, FBGN0004859, FBGN0003520, FBGN0002576, FBGN0261283, FBGN0000212	339	129	7937	2.54094	0.994644	0.0993063	5.33165
GOTERM_BP_FAT	GO:0016331~morphogenesis of embryonic epithelium	13	2.35081	0.00493403	FBGN0015790, FBGN0044323, FBGN0259212, FBGN0000308, FBGN0024555, FBGN0003502, FBGN0004636, FBGN0000578, FBGN0030018, FBGN0259749, FBGN0000097, FBGN0010238, FBGN0014020	339	120	7937	2.53641	0.999631	0.119694	7.94764
GOTERM_BP_FAT	GO:0051674~localization of cell	21	3.79747	0.000243876	FBGN0001250, FBGN0003165, FBGN0051641, FBGN0000392, FBGN0004636, FBGN0003499, FBGN0003392, FBGN0000578, FBGN0000463, FBGN0025865, FBGN0000097, FBGN0085443, FBGN0014380, FBGN0000182, FBGN0031450, FBGN0014010, FBGN0011726, FBGN0031888, FBGN0000546, FBGN0001404, FBGN0014020	339	196	7937	2.50853	0.322781	0.0175604	0.407527
GOTERM_MF_FAT	GO:0008092~cytoskeletal protein binding	24	4.33996	8.48661e-05	FBGN0000256, FBGN0029688, FBGN0259212, FBGN0000308, FBGN0001314, FBGN0051641, FBGN0013733, FBGN0024238, FBGN0036059, FBGN0260003, FBGN0000578, FBGN0003392, FBGN0033739, FBGN0011745, FBGN0003520, FBGN0011744, FBGN0011747, FBGN0040207, FBGN0015008, FBGN0011661, FBGN0011726, FBGN0026084, FBGN0041781, FBGN0014020	350	218	7918	2.49059	0.0416284	0.0210355	0.122176
GOTERM_BP_FAT	GO:0007268~synaptic transmission	20	3.61664	0.00042001	FBGN0015790, FBGN0013749, FBGN0043010, FBGN0003660, FBGN0024980, FBGN0029687, FBGN0003165, FBGN0040285, FBGN0000024, FBGN0038856, FBGN0013998, FBGN0003392, FBGN0259243, FBGN0031450, FBGN0085447, FBGN0003256, FBGN0014010, FBGN0013762, FBGN0026439, FBGN0024814	339	189	7937	2.47756	0.488965	0.0264954	0.700884
GOTERM_BP_FAT	GO:0045184~establishment of protein localization	30	5.42495	1.05076e-05	FBGN0250874, FBGN0013749, FBGN0029959, FBGN0031164, FBGN0031534, FBGN0035947, FBGN0039402, FBGN0004132, FBGN0030141, FBGN0013998, FBGN0038856, FBGN0010340, FBGN0031145, FBGN0031049, FBGN0031090, FBGN0031450, FBGN0024814, FBGN0027359, FBGN0014020, FBGN0015790, FBGN0037702, FBGN0260862, FBGN0040285, FBGN0032020, FBGN0087013, FBGN0032680, FBGN0014010, FBGN0025382, FBGN0086656, FBGN0016041	339	285	7937	2.46452	0.0166511	0.00209671	0.017591
INTERPRO	IPR011993:Pleckstrin homology-type	12	2.16998	0.00915028	FBGN0034158, FBGN0000578, FBGN0003392, FBGN0035431, FBGN0085412, FBGN0029092, FBGN0004133, FBGN0040068, FBGN0086779, FBGN0085447, FBGN0003502, FBGN0011661	473	105	10196	2.46355	0.999324	0.91222	13.148
GOTERM_BP_FAT	GO:0015031~protein transport	29	5.24412	1.81647e-05	FBGN0250874, FBGN0013749, FBGN0029959, FBGN0031164, FBGN0031534, FBGN0035947, FBGN0039402, FBGN0004132, FBGN0030141, FBGN0013998, FBGN0038856, FBGN0010340, FBGN0031145, FBGN0031049, FBGN0031090, FBGN0031450, FBGN0024814, FBGN0027359, FBGN0015790, FBGN0037702, FBGN0260862, FBGN0040285, FBGN0087013, FBGN0032020, FBGN0032680, FBGN0014010, FBGN0025382, FBGN0086656, FBGN0016041	339	278	7937	2.44236	0.0286101	0.00263537	0.0304079
GOTERM_BP_FAT	GO:0030707~ovarian follicle cell development	21	3.79747	0.000414093	FBGN0000256, FBGN0011766, FBGN0000392, FBGN0004636, FBGN0014388, FBGN0030018, FBGN0003392, FBGN0000578, FBGN0000463, FBGN0004859, FBGN0003444, FBGN0025865, FBGN0000097, FBGN0085443, FBGN0014380, FBGN0000182, FBGN0031450, FBGN0014010, FBGN0011726, FBGN0000546, FBGN0001404	339	204	7937	2.41016	0.484108	0.0272006	0.691041
GOTERM_BP_FAT	GO:0019226~transmission of nerve impulse	20	3.61664	0.000661086	FBGN0015790, FBGN0013749, FBGN0043010, FBGN0003660, FBGN0024980, FBGN0029687, FBGN0003165, FBGN0040285, FBGN0000024, FBGN0038856, FBGN0013998, FBGN0003392, FBGN0259243, FBGN0031450, FBGN0085447, FBGN0003256, FBGN0014010, FBGN0013762, FBGN0026439, FBGN0024814	339	196	7937	2.38908	0.652421	0.0335147	1.10108
SP_PIR_KEYWORDS	gtp-binding	15	2.71248	0.00434494	FBGN0015790, FBGN0013749, FBGN0029959, FBGN0010339, FBGN0004636, FBGN0003392, FBGN0031090, FBGN0004435, FBGN0014380, FBGN0036686, FBGN0025382, FBGN0014010, FBGN0003885, FBGN0030792, FBGN0014020	540	152	12980	2.37208	0.676253	0.106652	5.5295
GOTERM_BP_FAT	GO:0016044~membrane organization	32	5.78662	1.3179e-05	FBGN0250874, FBGN0013749, FBGN0000042, FBGN0028668, FBGN0034433, FBGN0003499, FBGN0036211, FBGN0010300, FBGN0003392, FBGN0029092, FBGN0031090, FBGN0033672, FBGN0031450, FBGN0024814, FBGN0014020, FBGN0041781, FBGN0027359, FBGN0015790, FBGN0051064, FBGN0044323, FBGN0024555, FBGN0011785, FBGN0037473, FBGN0039923, FBGN0011744, FBGN0000097, FBGN0085443, FBGN0261283, FBGN0015806, FBGN0014010, FBGN00002…	339	319	7937	2.34864	0.02084	0.00210381	0.0220628
GOTERM_BP_FAT	GO:0032268~regulation of cellular protein metabolic process	13	2.35081	0.00924363	FBGN0025687, FBGN0027835, FBGN0003165, FBGN0000392, FBGN0016070, FBGN0010300, FBGN0030018, FBGN0027619, FBGN0259243, FBGN0003520, FBGN0259139, FBGN0000182, FBGN0035423	339	130	7937	2.3413	1	0.155184	14.3997
GOTERM_CC_FAT	GO:0045202~synapse	14	2.53165	0.00611434	FBGN0039269, FBGN0043010, FBGN0003660, FBGN0029687, FBGN0039927, FBGN0040285, FBGN0000024, FBGN0028671, FBGN0260003, FBGN0003392, FBGN0085447, FBGN0031450, FBGN0024814, FBGN0026439	229	125	4786	2.34075	0.859507	0.480142	7.94308
GOTERM_CC_FAT	GO:0030054~cell junction	15	2.71248	0.0043189	FBGN0039269, FBGN0259212, FBGN0043010, FBGN0003660, FBGN0025743, FBGN0039927, FBGN0013733, FBGN0000024, FBGN0000578, FBGN0000463, FBGN0250785, FBGN0010238, FBGN0085447, FBGN0003256, FBGN0011661	229	134	4786	2.3395	0.749687	0.499687	5.67345
GOTERM_BP_FAT	GO:0016192~vesicle-mediated transport	39	7.05244	1.30529e-06	FBGN0013749, FBGN0000042, FBGN0003660, FBGN0024980, FBGN0028668, FBGN0004132, FBGN0003499, FBGN0036211, FBGN0030141, FBGN0013998, FBGN0038856, FBGN0037374, FBGN0010300, FBGN0003392, FBGN0029092, FBGN0031090, FBGN0031450, FBGN0024814, FBGN0014020, FBGN0041781, FBGN0051064, FBGN0015790, FBGN0037702, FBGN0044323, FBGN0029687, FBGN0024555, FBGN0011785, FBGN0037473, FBGN0040285, FBGN0039923, FBGN00320…	339	391	7937	2.33531	0.00208368	0.00104238	0.00218536
GOTERM_BP_FAT	GO:0010604~positive regulation of macromolecule metabolic process	14	2.53165	0.0073662	FBGN0000618, FBGN0005630, FBGN0027835, FBGN0010356, FBGN0002521, FBGN0003165, FBGN0011766, FBGN0000139, FBGN0021767, FBGN0004859, FBGN0003520, FBGN0002576, FBGN0261283, FBGN0000212	339	142	7937	2.30832	0.999993	0.137297	11.6431
GOTERM_BP_FAT	GO:0008104~protein localization	38	6.87161	3.60003e-06	FBGN0250874, FBGN0013749, FBGN0029959, FBGN0000042, FBGN0000308, FBGN0031164, FBGN0031534, FBGN0035947, FBGN0001250, FBGN0039402, FBGN0004132, FBGN0030141, FBGN0013998, FBGN0021795, FBGN0038856, FBGN0010340, FBGN0031049, FBGN0031145, FBGN0031090, FBGN0031450, FBGN0024814, FBGN0014020, FBGN0027359, FBGN0015790, FBGN0037702, FBGN0260862, FBGN0040079, FBGN0040285, FBGN0032020, FBGN0087013, FBGN00326…	339	392	7937	2.26963	0.00573634	0.00191578	0.00602719
GOTERM_BP_FAT	GO:0006909~phagocytosis	19	3.4358	0.00179356	FBGN0051064, FBGN0044323, FBGN0000042, FBGN0024555, FBGN0011785, FBGN0028668, FBGN0037473, FBGN0039923, FBGN0003499, FBGN0036211, FBGN0010300, FBGN0011744, FBGN0029092, FBGN0031090, FBGN0015806, FBGN0261283, FBGN0000212, FBGN0004177, FBGN0041781	339	197	7937	2.2581	0.943226	0.0645369	2.96086
GOTERM_BP_FAT	GO:0048666~neuron development	33	5.96745	2.75439e-05	FBGN0045852, FBGN0085450, FBGN0001250, FBGN0003165, FBGN0038856, FBGN0000578, FBGN0027095, FBGN0004435, FBGN0010238, FBGN0003256, FBGN0013762, FBGN0014020, FBGN0041781, FBGN0015790, FBGN0259210, FBGN0005630, FBGN0044323, FBGN0023489, FBGN0011766, FBGN0013733, FBGN0023214, FBGN0259749, FBGN0004859, FBGN0011744, FBGN0000097, FBGN0036101, FBGN0086656, FBGN0011661, FBGN0011726, FBGN0001404, FBGN00005…	339	347	7937	2.22659	0.0430611	0.00313905	0.0461055
GOTERM_BP_FAT	GO:0006357~regulation of transcription from RNA polymerase II promoter	18	3.25497	0.00331393	FBGN0017430, FBGN0020496, FBGN0000618, FBGN0005630, FBGN0010356, FBGN0011766, FBGN0039923, FBGN0040020, FBGN0024491, FBGN0021767, FBGN0004859, FBGN0005694, FBGN0029800, FBGN0002576, FBGN0037262, FBGN0002609, FBGN0011701, FBGN0000546	339	192	7937	2.19497	0.995031	0.0969783	5.40596
GOTERM_MF_FAT	GO:0003729~mRNA binding	18	3.25497	0.0033935	FBGN0017430, FBGN0025790, FBGN0027835, FBGN0035947, FBGN0011571, FBGN0003165, FBGN0011224, FBGN0039182, FBGN0039730, FBGN0011305, FBGN0024183, FBGN0016070, FBGN0003520, FBGN0259139, FBGN0000182, FBGN0002775, FBGN0020660, FBGN0037220	350	186	7918	2.18931	0.81787	0.43316	4.77853
GOTERM_BP_FAT	GO:0048592~eye morphogenesis	25	4.5208	0.000464727	FBGN0017551, FBGN0000463, FBGN0042641, FBGN0002576, FBGN0003256, FBGN0003410, FBGN0041781, FBGN0014020, FBGN0015790, FBGN0259210, FBGN0044323, FBGN0259212, FBGN0023489, FBGN0025743, FBGN0003997, FBGN0004636, FBGN0014388, FBGN0004859, FBGN0003444, FBGN0000097, FBGN0038197, FBGN0011661, FBGN0011726, FBGN0004177, FBGN0259220	339	269	7937	2.17593	0.524223	0.0271364	0.775231
GOTERM_BP_FAT	GO:0030182~neuron differentiation	38	6.87161	9.73319e-06	FBGN0045852, FBGN0085450, FBGN0001250, FBGN0003165, FBGN0038856, FBGN0000578, FBGN0000463, FBGN0027095, FBGN0004435, FBGN0010238, FBGN0003256, FBGN0013762, FBGN0003410, FBGN0014020, FBGN0041781, FBGN0015790, FBGN0259210, FBGN0005630, FBGN0044323, FBGN0025743, FBGN0023489, FBGN0011766, FBGN0013733, FBGN0023214, FBGN0004636, FBGN0259749, FBGN0004859, FBGN0011744, FBGN0000097, FBGN0036101, FBGN00866…	339	409	7937	2.17529	0.0154334	0.00258893	0.0162946
GOTERM_BP_FAT	GO:0001745~compound eye morphogenesis	23	4.15913	0.000952582	FBGN0015790, FBGN0259210, FBGN0044323, FBGN0259212, FBGN0025743, FBGN0023489, FBGN0017551, FBGN0003997, FBGN0004636, FBGN0014388, FBGN0000463, FBGN0042641, FBGN0002576, FBGN0000097, FBGN0038197, FBGN0003256, FBGN0011661, FBGN0011726, FBGN0003410, FBGN0004177, FBGN0041781, FBGN0259220, FBGN0014020	339	250	7937	2.15399	0.781933	0.0403253	1.58296
GOTERM_BP_FAT	GO:0006911~phagocytosis, engulfment	17	3.07414	0.00601413	FBGN0051064, FBGN0044323, FBGN0000042, FBGN0024555, FBGN0011785, FBGN0028668, FBGN0039923, FBGN0003499, FBGN0036211, FBGN0010300, FBGN0011744, FBGN0031090, FBGN0015806, FBGN0261283, FBGN0000212, FBGN0004177, FBGN0041781	339	187	7937	2.12845	0.999935	0.125308	9.60632
GOTERM_BP_FAT	GO:0002009~morphogenesis of an epithelium	20	3.61664	0.00338113	FBGN0015790, FBGN0259212, FBGN0044323, FBGN0000308, FBGN0024555, FBGN0013733, FBGN0003502, FBGN0004636, FBGN0014388, FBGN0030018, FBGN0003392, FBGN0000578, FBGN0259749, FBGN0000463, FBGN0000097, FBGN0010238, FBGN0011661, FBGN0011726, FBGN0001404, FBGN0014020	339	225	7937	2.08115	0.995538	0.0970761	5.51269
GOTERM_BP_FAT	GO:0006928~cell motion	27	4.88246	0.000548721	FBGN0001250, FBGN0003165, FBGN0000392, FBGN0003499, FBGN0038856, FBGN0003392, FBGN0000578, FBGN0000463, FBGN0025865, FBGN0004435, FBGN0031450, FBGN0013762, FBGN0014020, FBGN0005630, FBGN0051641, FBGN0013733, FBGN0004636, FBGN0085443, FBGN0000097, FBGN0014380, FBGN0036101, FBGN0000182, FBGN0014010, FBGN0011726, FBGN0000546, FBGN0001404, FBGN0031888	339	305	7937	2.07262	0.584011	0.0288133	0.914742
GOTERM_BP_FAT	GO:0048598~embryonic morphogenesis	20	3.61664	0.00351379	FBGN0015790, FBGN0044323, FBGN0259212, FBGN0000308, FBGN0003165, FBGN0024555, FBGN0003997, FBGN0003502, FBGN0004636, FBGN0003499, FBGN0011754, FBGN0030018, FBGN0000578, FBGN0259749, FBGN0000097, FBGN0010238, FBGN0003256, FBGN0001404, FBGN0000546, FBGN0014020	339	226	7937	2.07195	0.996393	0.0989235	5.72304
GOTERM_BP_FAT	GO:0006091~generation of precursor metabolites and energy	19	3.4358	0.00512042	FBGN0000064, FBGN0039827, FBGN0035600, FBGN0028668, FBGN0000409, FBGN0036728, FBGN0028671, FBGN0013675, FBGN0004507, FBGN0038957, FBGN0013673, FBGN0011754, FBGN0013678, FBGN0031228, FBGN0030733, FBGN0013676, FBGN0031830, FBGN0031717, FBGN0038197	339	217	7937	2.04998	0.999726	0.118568	8.23591
GOTERM_BP_FAT	GO:0007242~intracellular signaling cascade	26	4.70163	0.000851152	FBGN0013749, FBGN0034158, FBGN0029959, FBGN0050420, FBGN0031090, FBGN0040068, FBGN0003256, FBGN0014020, FBGN0015790, FBGN0044323, FBGN0259212, FBGN0025743, FBGN0024555, FBGN0051641, FBGN0003502, FBGN0004636, FBGN0032020, FBGN0030018, FBGN0259243, FBGN0000097, FBGN0004107, FBGN0014380, FBGN0085447, FBGN0014010, FBGN0025382, FBGN0000546	339	297	7937	2.04962	0.743524	0.0392309	1.41554
GOTERM_BP_FAT	GO:0000904~cell morphogenesis involved in differentiation	26	4.70163	0.0011204	FBGN0045852, FBGN0001250, FBGN0003165, FBGN0038856, FBGN0037374, FBGN0000578, FBGN0000463, FBGN0004435, FBGN0010238, FBGN0013762, FBGN0041781, FBGN0014020, FBGN0005630, FBGN0011766, FBGN0013733, FBGN0004636, FBGN0259749, FBGN0004859, FBGN0011744, FBGN0000097, FBGN0036101, FBGN0011726, FBGN0086656, FBGN0000212, FBGN0000546, FBGN0001404	339	303	7937	2.00903	0.833275	0.0448946	1.85939
GOTERM_BP_FAT	GO:0001700~embryonic development via the syncytial blastoderm	18	3.25497	0.00974907	FBGN0015790, FBGN0020496, FBGN0044323, FBGN0259212, FBGN0000308, FBGN0003165, FBGN0024555, FBGN0003997, FBGN0003502, FBGN0004636, FBGN0003499, FBGN0030018, FBGN0000578, FBGN0259749, FBGN0011744, FBGN0000097, FBGN0000546, FBGN0014020	339	214	7937	1.96932	1	0.159661	15.1279
GOTERM_BP_FAT	GO:0031175~neuron projection development	24	4.33996	0.0025545	FBGN0045852, FBGN0005630, FBGN0001250, FBGN0003165, FBGN0011766, FBGN0013733, FBGN0038856, FBGN0000578, FBGN0259749, FBGN0004859, FBGN0011744, FBGN0027095, FBGN0000097, FBGN0004435, FBGN0036101, FBGN0010238, FBGN0013762, FBGN0086656, FBGN0011726, FBGN0001404, FBGN0000546, FBGN0000212, FBGN0041781, FBGN0014020	339	287	7937	1.95788	0.983216	0.0850216	4.19196
GOTERM_BP_FAT	GO:0070727~cellular macromolecule localization	20	3.61664	0.0079715	FBGN0037702, FBGN0000256, FBGN0260862, FBGN0000308, FBGN0031164, FBGN0031534, FBGN0035947, FBGN0004132, FBGN0000392, FBGN0087013, FBGN0030141, FBGN0032680, FBGN0003520, FBGN0031049, FBGN0031145, FBGN0259139, FBGN0031450, FBGN0024814, FBGN0016041, FBGN0027359	339	244	7937	1.9191	0.999997	0.142805	12.5408
GOTERM_BP_FAT	GO:0007010~cytoskeleton organization	38	6.87161	0.000154831	FBGN0000256, FBGN0031980, FBGN0040235, FBGN0000042, FBGN0000308, FBGN0001250, FBGN0000578, FBGN0000463, FBGN0002590, FBGN0035533, FBGN0025865, FBGN0015008, FBGN0040068, FBGN0014020, FBGN0041781, FBGN0002673, FBGN0015790, FBGN0036825, FBGN0003545, FBGN0025743, FBGN0013733, FBGN0027329, FBGN0003502, FBGN0036059, FBGN0032884, FBGN0038478, FBGN0011745, FBGN0259243, FBGN0011744, FBGN0011747, FBGN00101…	339	465	7937	1.91332	0.219203	0.0122958	0.258911
GOTERM_BP_FAT	GO:0048729~tissue morphogenesis	20	3.61664	0.00903548	FBGN0015790, FBGN0259212, FBGN0044323, FBGN0000308, FBGN0024555, FBGN0013733, FBGN0003502, FBGN0004636, FBGN0014388, FBGN0030018, FBGN0003392, FBGN0000578, FBGN0259749, FBGN0000463, FBGN0000097, FBGN0010238, FBGN0011661, FBGN0011726, FBGN0001404, FBGN0014020	339	247	7937	1.89579	0.999999	0.1552	14.0981
GOTERM_BP_FAT	GO:0048812~neuron projection morphogenesis	23	4.15913	0.00515388	FBGN0045852, FBGN0005630, FBGN0001250, FBGN0003165, FBGN0011766, FBGN0013733, FBGN0038856, FBGN0000578, FBGN0259749, FBGN0004859, FBGN0011744, FBGN0000097, FBGN0004435, FBGN0036101, FBGN0010238, FBGN0013762, FBGN0086656, FBGN0011726, FBGN0001404, FBGN0000546, FBGN0000212, FBGN0041781, FBGN0014020	339	286	7937	1.88286	0.999741	0.117599	8.28757
GOTERM_BP_FAT	GO:0048667~cell morphogenesis involved in neuron differentiation	23	4.15913	0.00558577	FBGN0045852, FBGN0005630, FBGN0001250, FBGN0003165, FBGN0011766, FBGN0013733, FBGN0038856, FBGN0000578, FBGN0259749, FBGN0004859, FBGN0011744, FBGN0000097, FBGN0004435, FBGN0036101, FBGN0010238, FBGN0013762, FBGN0086656, FBGN0011726, FBGN0001404, FBGN0000546, FBGN0000212, FBGN0041781, FBGN0014020	339	288	7937	1.86979	0.99987	0.120034	8.95189
GOTERM_BP_FAT	GO:0000902~cell morphogenesis	35	6.32911	0.00053722	FBGN0045852, FBGN0000308, FBGN0001250, FBGN0003165, FBGN0003950, FBGN0038856, FBGN0037374, FBGN0000578, FBGN0000463, FBGN0035741, FBGN0004435, FBGN0010238, FBGN0013762, FBGN0014020, FBGN0041781, FBGN0005630, FBGN0039269, FBGN0259212, FBGN0011766, FBGN0013733, FBGN0004636, FBGN0014388, FBGN0030018, FBGN0259749, FBGN0004859, FBGN0011744, FBGN0000097, FBGN0036101, FBGN0014010, FBGN0086656, FBGN00117…	339	442	7937	1.85397	0.576291	0.0291765	0.89565
GOTERM_BP_FAT	GO:0032990~cell part morphogenesis	26	4.70163	0.00373754	FBGN0045852, FBGN0001250, FBGN0003165, FBGN0003950, FBGN0038856, FBGN0000578, FBGN0035741, FBGN0033672, FBGN0004435, FBGN0010238, FBGN0013762, FBGN0041781, FBGN0014020, FBGN0005630, FBGN0011766, FBGN0013733, FBGN0259749, FBGN0004859, FBGN0011744, FBGN0000097, FBGN0036101, FBGN0011726, FBGN0086656, FBGN0000546, FBGN0000212, FBGN0001404	339	331	7937	1.83909	0.997481	0.101342	6.07683
GOTERM_BP_FAT	GO:0001654~eye development	26	4.70163	0.00388337	FBGN0017551, FBGN0000463, FBGN0042641, FBGN0002576, FBGN0003256, FBGN0002609, FBGN0003410, FBGN0041781, FBGN0014020, FBGN0015790, FBGN0259210, FBGN0044323, FBGN0259212, FBGN0023489, FBGN0025743, FBGN0003997, FBGN0004636, FBGN0014388, FBGN0004859, FBGN0003444, FBGN0000097, FBGN0038197, FBGN0011661, FBGN0011726, FBGN0004177, FBGN0259220	339	332	7937	1.83355	0.998006	0.101656	6.30675
GOTERM_BP_FAT	GO:0048858~cell projection morphogenesis	25	4.5208	0.0048978	FBGN0045852, FBGN0001250, FBGN0003165, FBGN0003950, FBGN0038856, FBGN0000578, FBGN0035741, FBGN0004435, FBGN0010238, FBGN0013762, FBGN0041781, FBGN0014020, FBGN0005630, FBGN0011766, FBGN0013733, FBGN0259749, FBGN0004859, FBGN0011744, FBGN0000097, FBGN0036101, FBGN0011726, FBGN0086656, FBGN0000212, FBGN0000546, FBGN0001404	339	320	7937	1.82914	0.999609	0.120693	7.89151
GOTERM_BP_FAT	GO:0048749~compound eye development	24	4.33996	0.0061636	FBGN0015790, FBGN0259210, FBGN0044323, FBGN0259212, FBGN0025743, FBGN0023489, FBGN0017551, FBGN0003997, FBGN0004636, FBGN0014388, FBGN0000463, FBGN0042641, FBGN0002576, FBGN0000097, FBGN0038197, FBGN0003256, FBGN0002609, FBGN0011661, FBGN0011726, FBGN0003410, FBGN0004177, FBGN0041781, FBGN0259220, FBGN0014020	339	308	7937	1.82439	0.999949	0.124983	9.83363
GOTERM_BP_FAT	GO:0046907~intracellular transport	24	4.33996	0.00738719	FBGN0013749, FBGN0000618, FBGN0037702, FBGN0260862, FBGN0031164, FBGN0031534, FBGN0035947, FBGN0004132, FBGN0023214, FBGN0030141, FBGN0038856, FBGN0087013, FBGN0013998, FBGN0037374, FBGN0000578, FBGN0032680, FBGN0011744, FBGN0031049, FBGN0031145, FBGN0031450, FBGN0014010, FBGN0024814, FBGN0016041, FBGN0027359	339	313	7937	1.79524	0.999993	0.136083	11.6743
SP_PIR_KEYWORDS	developmental protein	40	7.23327	0.000540629	FBGN0024194, FBGN0000256, FBGN0045852, FBGN0014184, FBGN0002521, FBGN0003165, FBGN0000392, FBGN0024491, FBGN0037374, FBGN0016070, FBGN0000463, FBGN0027095, FBGN0029092, FBGN0002576, FBGN0024811, FBGN0010238, FBGN0031450, FBGN0002609, FBGN0003410, FBGN0014020, FBGN0029688, FBGN0005630, FBGN0004895, FBGN0025743, FBGN0011766, FBGN0082598, FBGN0003997, FBGN0014388, FBGN0030018, FBGN0003520, FBGN00048…	540	540	12980	1.78052	0.130695	0.0344093	0.703937
GOTERM_BP_FAT	GO:0007423~sensory organ development	31	5.60579	0.00248193	FBGN0045852, FBGN0017551, FBGN0038856, FBGN0037374, FBGN0000463, FBGN0042641, FBGN0002576, FBGN0003256, FBGN0002609, FBGN0003410, FBGN0041781, FBGN0014020, FBGN0015790, FBGN0259210, FBGN0044323, FBGN0259212, FBGN0025743, FBGN0023489, FBGN0013733, FBGN0023214, FBGN0003997, FBGN0004636, FBGN0014388, FBGN0004859, FBGN0003444, FBGN0000097, FBGN0038197, FBGN0011661, FBGN0011726, FBGN0004177, FBGN02592…	339	410	7937	1.77025	0.981146	0.0844641	4.07519
GOTERM_BP_FAT	GO:0048477~oogenesis	40	7.23327	0.00071178	FBGN0000256, FBGN0000308, FBGN0003165, FBGN0004132, FBGN0000392, FBGN0037374, FBGN0000578, FBGN0010300, FBGN0003392, FBGN0000463, FBGN0002576, FBGN0259139, FBGN0025865, FBGN0031450, FBGN0041781, FBGN0015790, FBGN0011766, FBGN0003997, FBGN0003502, FBGN0004636, FBGN0014388, FBGN0030018, FBGN0003520, FBGN0259243, FBGN0004859, FBGN0011744, FBGN0003444, FBGN0000097, FBGN0085443, FBGN0014380, FBGN00158…	339	539	7937	1.73751	0.679486	0.033892	1.18505
GOTERM_BP_FAT	GO:0030030~cell projection organization	27	4.88246	0.0067383	FBGN0045852, FBGN0001250, FBGN0003165, FBGN0003950, FBGN0038856, FBGN0000578, FBGN0035741, FBGN0027095, FBGN0004435, FBGN0010238, FBGN0013762, FBGN0041781, FBGN0014020, FBGN0005630, FBGN0011766, FBGN0013733, FBGN0004636, FBGN0259749, FBGN0004859, FBGN0011744, FBGN0000097, FBGN0036101, FBGN0011726, FBGN0086656, FBGN0000212, FBGN0000546, FBGN0001404	339	365	7937	1.73192	0.99998	0.130915	10.7026
GOTERM_BP_FAT	GO:0007292~female gamete generation	40	7.23327	0.00090604	FBGN0000256, FBGN0000308, FBGN0003165, FBGN0004132, FBGN0000392, FBGN0037374, FBGN0000578, FBGN0010300, FBGN0003392, FBGN0000463, FBGN0002576, FBGN0259139, FBGN0025865, FBGN0031450, FBGN0041781, FBGN0015790, FBGN0011766, FBGN0003997, FBGN0003502, FBGN0004636, FBGN0014388, FBGN0030018, FBGN0003520, FBGN0259243, FBGN0004859, FBGN0011744, FBGN0003444, FBGN0000097, FBGN0085443, FBGN0014380, FBGN00158…	339	546	7937	1.71524	0.76508	0.0394376	1.50617
SP_PIR_KEYWORDS	nucleotide-binding	53	9.58409	0.000144865	FBGN0013749, FBGN0033842, FBGN0029959, FBGN0000042, FBGN0032690, FBGN0031090, FBGN0036686, FBGN0003885, FBGN0014020, FBGN0025743, FBGN0027329, FBGN0010339, FBGN0260985, FBGN0030018, FBGN0022708, FBGN0259243, FBGN0000489, FBGN0014380, FBGN0032450, FBGN0000241, FBGN0025382, FBGN0014010, FBGN0036574, FBGN0039890, FBGN0027101, FBGN0013998, FBGN0011754, FBGN0003392, FBGN0030354, FBGN0004435, FBGN00153…	540	743	12980	1.71462	0.0368274	0.0368274	0.189075
SP_PIR_KEYWORDS	Transcription	28	5.06329	0.00724071	FBGN0017430, FBGN0000618, FBGN0045852, FBGN0002521, FBGN0000392, FBGN0024491, FBGN0040020, FBGN0259938, FBGN0002576, FBGN0002609, FBGN0020496, FBGN0005630, FBGN0004895, FBGN0010356, FBGN0011766, FBGN0026401, FBGN0039923, FBGN0022786, FBGN0004855, FBGN0000286, FBGN0004913, FBGN0005694, FBGN0000097, FBGN0037262, FBGN0038197, FBGN0000546, FBGN0000212, FBGN0002775	540	393	12980	1.71256	0.84774	0.134789	9.05644
SP_PIR_KEYWORDS	cytoplasm	31	5.60579	0.00468277	FBGN0000042, FBGN0000308, FBGN0035947, FBGN0003165, FBGN0000392, FBGN0013998, FBGN0260003, FBGN0016070, FBGN0010300, FBGN0003392, FBGN0000578, FBGN0030354, FBGN0029092, FBGN0004432, FBGN0031450, FBGN0003256, FBGN0003410, FBGN0014020, FBGN0003545, FBGN0024555, FBGN0027329, FBGN0036059, FBGN0027619, FBGN0011745, FBGN0031717, FBGN0011744, FBGN0003139, FBGN0038197, FBGN0011726, FBGN0011661, FBGN02592…	540	436	12980	1.70906	0.703494	0.104629	5.94738
GOTERM_BP_FAT	GO:0032989~cellular component morphogenesis	36	6.50995	0.00415527	FBGN0045852, FBGN0000308, FBGN0001250, FBGN0003165, FBGN0003950, FBGN0038856, FBGN0037374, FBGN0000578, FBGN0000463, FBGN0035741, FBGN0004435, FBGN0033672, FBGN0010238, FBGN0013762, FBGN0014020, FBGN0041781, FBGN0005630, FBGN0039269, FBGN0259212, FBGN0011766, FBGN0013733, FBGN0004636, FBGN0014388, FBGN0030018, FBGN0259749, FBGN0004859, FBGN0011744, FBGN0000097, FBGN0036101, FBGN0014010, FBGN00866…	339	518	7937	1.62716	0.998711	0.106652	6.73401
SP_PIR_KEYWORDS	phosphoprotein	55	9.94575	0.000423788	FBGN0003165, FBGN0032198, FBGN0260003, FBGN0042641, FBGN0029092, FBGN0031450, FBGN0025743, FBGN0011766, FBGN0003997, FBGN0039923, FBGN0022786, FBGN0042134, FBGN0030018, FBGN0022708, FBGN0003520, FBGN0259243, FBGN0010173, FBGN0260944, FBGN0000182, FBGN0028956, FBGN0027101, FBGN0000392, FBGN0004507, FBGN0030504, FBGN0011305, FBGN0016070, FBGN0000578, FBGN0003392, FBGN0000463, FBGN0030354, FBGN00032…	540	815	12980	1.62213	0.103973	0.0359333	0.552191
SP_PIR_KEYWORDS	atp-binding	38	6.87161	0.00702735	FBGN0033842, FBGN0039890, FBGN0000042, FBGN0027101, FBGN0032690, FBGN0011754, FBGN0013998, FBGN0030354, FBGN0015376, FBGN0001986, FBGN0003256, FBGN0013762, FBGN0003545, FBGN0025743, FBGN0001314, FBGN0036892, FBGN0027329, FBGN0003502, FBGN0260985, FBGN0259221, FBGN0030018, FBGN0015321, FBGN0015320, FBGN0022708, FBGN0011745, FBGN0000489, FBGN0004913, FBGN0011744, FBGN0026015, FBGN0031516, FBGN00361…	540	585	12980	1.56138	0.839025	0.141191	8.80079
GOTERM_BP_FAT	GO:0050877~neurological system process	36	6.50995	0.00936365	FBGN0013749, FBGN0046887, FBGN0003660, FBGN0024980, FBGN0003165, FBGN0000024, FBGN0003950, FBGN0013998, FBGN0038856, FBGN0003392, FBGN0003218, FBGN0004435, FBGN0034865, FBGN0040206, FBGN0003256, FBGN0031450, FBGN0013762, FBGN0024814, FBGN0026439, FBGN0003410, FBGN0014020, FBGN0015790, FBGN0005630, FBGN0043010, FBGN0029687, FBGN0040285, FBGN0004636, FBGN0045485, FBGN0003520, FBGN0259243, FBGN00396…	339	546	7937	1.54371	1	0.155421	14.5732
GOTERM_BP_FAT	GO:0007276~gamete generation	47	8.4991	0.00277444	FBGN0000256, FBGN0000308, FBGN0000042, FBGN0003165, FBGN0004132, FBGN0011224, FBGN0000392, FBGN0003950, FBGN0037374, FBGN0000578, FBGN0010300, FBGN0003392, FBGN0000463, FBGN0002576, FBGN0025865, FBGN0259139, FBGN0031450, FBGN0014020, FBGN0002673, FBGN0041781, FBGN0015790, FBGN0019972, FBGN0051641, FBGN0011766, FBGN0003997, FBGN0003502, FBGN0004636, FBGN0014388, FBGN0030018, FBGN0003520, FBGN00048…	339	715	7937	1.53904	0.988201	0.0883455	4.54505
GOTERM_BP_FAT	GO:0019953~sexual reproduction	48	8.67993	0.00281192	FBGN0000256, FBGN0000308, FBGN0000042, FBGN0003165, FBGN0004132, FBGN0011224, FBGN0000392, FBGN0003950, FBGN0037374, FBGN0000578, FBGN0010300, FBGN0003392, FBGN0000463, FBGN0002576, FBGN0025865, FBGN0259139, FBGN0031450, FBGN0014020, FBGN0002673, FBGN0041781, FBGN0015790, FBGN0019972, FBGN0051641, FBGN0011766, FBGN0003997, FBGN0003502, FBGN0004636, FBGN0022786, FBGN0014388, FBGN0030018, FBGN00035…	339	735	7937	1.52901	0.988888	0.0877417	4.60509
GOTERM_BP_FAT	GO:0051252~regulation of RNA metabolic process	43	7.77577	0.00819843	FBGN0017430, FBGN0045852, FBGN0000618, FBGN0028993, FBGN0002521, FBGN0003165, FBGN0000139, FBGN0011305, FBGN0024491, FBGN0040020, FBGN0050420, FBGN0259938, FBGN0016070, FBGN0002576, FBGN0003256, FBGN0002609, FBGN0020496, FBGN0005630, FBGN0040918, FBGN0004895, FBGN0010356, FBGN0023489, FBGN0026401, FBGN0011766, FBGN0023214, FBGN0039182, FBGN0039923, FBGN0022786, FBGN0021767, FBGN0000286, FBGN00373…	339	678	7937	1.48489	0.999998	0.143384	12.8752
GOTERM_BP_FAT	GO:0048609~reproductive process in a multicellular organism	48	8.67993	0.0080261	FBGN0000256, FBGN0000308, FBGN0000042, FBGN0003165, FBGN0004132, FBGN0011224, FBGN0000392, FBGN0003950, FBGN0037374, FBGN0000578, FBGN0010300, FBGN0003392, FBGN0000463, FBGN0002576, FBGN0025865, FBGN0259139, FBGN0031450, FBGN0014020, FBGN0002673, FBGN0041781, FBGN0015790, FBGN0015583, FBGN0019972, FBGN0051641, FBGN0011766, FBGN0003997, FBGN0003502, FBGN0004636, FBGN0014388, FBGN0030018, FBGN00035…	339	778	7937	1.4445	0.999997	0.14213	12.6214
GOTERM_BP_FAT	GO:0032504~multicellular organism reproduction	48	8.67993	0.0080261	FBGN0000256, FBGN0000308, FBGN0000042, FBGN0003165, FBGN0004132, FBGN0011224, FBGN0000392, FBGN0003950, FBGN0037374, FBGN0000578, FBGN0010300, FBGN0003392, FBGN0000463, FBGN0002576, FBGN0025865, FBGN0259139, FBGN0031450, FBGN0014020, FBGN0002673, FBGN0041781, FBGN0015790, FBGN0015583, FBGN0019972, FBGN0051641, FBGN0011766, FBGN0003997, FBGN0003502, FBGN0004636, FBGN0014388, FBGN0030018, FBGN00035…	339	778	7937	1.4445	0.999997	0.14213	12.6214
GOTERM_MF_FAT	GO:0032555~purine ribonucleotide binding	58	10.4882	0.00470197	FBGN0033842, FBGN0013749, FBGN0029959, FBGN0000042, FBGN0032690, FBGN0031090, FBGN0001986, FBGN0003885, FBGN0014020, FBGN0025743, FBGN0039623, FBGN0027329, FBGN0010339, FBGN0260985, FBGN0030018, FBGN0022708, FBGN0259243, FBGN0000489, FBGN0014380, FBGN0032450, FBGN0000241, FBGN0025382, FBGN0014010, FBGN0036574, FBGN0039890, FBGN0013813, FBGN0027101, FBGN0011754, FBGN0013998, FBGN0003392, FBGN00303…	350	923	7918	1.42159	0.905697	0.445845	6.56359
GOTERM_MF_FAT	GO:0032553~ribonucleotide binding	58	10.4882	0.00470197	FBGN0033842, FBGN0013749, FBGN0029959, FBGN0000042, FBGN0032690, FBGN0031090, FBGN0001986, FBGN0003885, FBGN0014020, FBGN0025743, FBGN0039623, FBGN0027329, FBGN0010339, FBGN0260985, FBGN0030018, FBGN0022708, FBGN0259243, FBGN0000489, FBGN0014380, FBGN0032450, FBGN0000241, FBGN0025382, FBGN0014010, FBGN0036574, FBGN0039890, FBGN0013813, FBGN0027101, FBGN0011754, FBGN0013998, FBGN0003392, FBGN00303…	350	923	7918	1.42159	0.905697	0.445845	6.56359
