# Supplementary material for: Functional Genomic Analyses of Two Morphologically Distinct Classes of Drosophila Sensory Neurons: Post-Mitotic Roles of Transcription Factors in Dendritic Patterning
Source: PLoS One. 2013 Aug 15;8(8):e72434. doi: 10.1371/journal.pone.0072434 (PMC3744488; doi:10.1371/journal.pone.0072434)
Supplement: Table S2 — DAVID functional enrichment analysis of transcripts uniquely up/down regulated by 2-fold or greater (p≤0.01, ANOVA and Tukey’s HSD) in C-IV neurons with respect to whole larvae controls. (XLS) [file pone.0072434.s004.xls]

## Sheet: UPREGULATED in CIV wrt WL
Category	Term	Count	%	PValue	Gene List Annotated in Each GO Term	List Total	Pop Hits	Pop Total	Fold Enrichment	Bonferroni	Benjamini	FDR
KEGG_PATHWAY	dme03010:Ribosome	22	6.47059	4.51185e-14	FBGN0260441, FBGN0034968, FBGN0036825, FBGN0015288, FBGN0020910, FBGN0003517, FBGN0039857, FBGN0017545, FBGN0004867, FBGN0003942, FBGN0039300, FBGN0036213, FBGN0039757, FBGN0002590, FBGN0038834, FBGN0010409, FBGN0039406, FBGN0014026, FBGN0002593, FBGN0010412, FBGN0029785, FBGN0004403	68	88	2054	7.55147	2.20868e-12	2.20868e-12	4.3221e-11
GOTERM_MF_FAT	GO:0003735~structural constituent of ribosome	24	7.05882	3.05986e-10	FBGN0260441, FBGN0034968, FBGN0036825, FBGN0015288, FBGN0020910, FBGN0037608, FBGN0003517, FBGN0039857, FBGN0017545, FBGN0004867, FBGN0003942, FBGN0039300, FBGN0036213, FBGN0039757, FBGN0002590, FBGN0038834, FBGN0010409, FBGN0039406, FBGN0014026, FBGN0002593, FBGN0010412, FBGN0029785, FBGN0037566, FBGN0004403	214	178	7918	4.98876	1.11685e-07	1.11685e-07	4.211e-07
GOTERM_BP_FAT	GO:0051231~spindle elongation	15	4.41176	1.45834e-08	FBGN0034968, FBGN0036825, FBGN0015288, FBGN0032006, FBGN0020910, FBGN0003517, FBGN0039857, FBGN0017545, FBGN0032884, FBGN0036213, FBGN0002590, FBGN0038834, FBGN0010409, FBGN0014026, FBGN0029785	211	79	7937	7.1423	1.79666e-05	8.98335e-06	2.36538e-05
SP_PIR_KEYWORDS	ribonucleoprotein	18	5.29412	2.42626e-08	FBGN0260441, FBGN0034968, FBGN0015288, FBGN0020910, FBGN0035947, FBGN0037608, FBGN0003517, FBGN0017545, FBGN0004867, FBGN0039300, FBGN0036213, FBGN0039757, FBGN0002590, FBGN0010409, FBGN0014026, FBGN0002593, FBGN0010412, FBGN0004403	323	131	12980	5.52171	4.39153e-06	2.19577e-06	2.99131e-05
GOTERM_CC_FAT	GO:0022625~cytosolic large ribosomal subunit	12	3.52941	4.79656e-07	FBGN0003942, FBGN0036825, FBGN0034968, FBGN0036213, FBGN0039406, FBGN0010409, FBGN0015288, FBGN0020910, FBGN0002593, FBGN0014026, FBGN0029785, FBGN0039857	145	55	4786	7.2015	0.000124223	2.48459e-05	0.000626583
GOTERM_CC_FAT	GO:0022627~cytosolic small ribosomal subunit	10	2.94118	1.21937e-06	FBGN0003942, FBGN0004867, FBGN0039300, FBGN0039757, FBGN0038834, FBGN0002590, FBGN0010412, FBGN0003517, FBGN0017545, FBGN0004403	145	38	4786	8.68603	0.000315766	5.26346e-05	0.00159287
SP_PIR_KEYWORDS	ribosome	7	2.05882	2.64474e-05	FBGN0260441, FBGN0003942, FBGN0004867, FBGN0010409, FBGN0002593, FBGN0014026, FBGN0004403	323	25	12980	11.252	0.0047756	0.00159441	0.0326018
SP_PIR_KEYWORDS	oxidative phosphorylation	5	1.47059	0.000222618	FBGN0013678, FBGN0013676, FBGN0013680, FBGN0013675, FBGN0013673	323	13	12980	15.4561	0.0394972	0.010024	0.274118
SP_PIR_KEYWORDS	protein biosynthesis	10	2.94118	0.00049152	FBGN0260441, FBGN0003942, FBGN0004867, FBGN0027619, FBGN0010409, FBGN0002593, FBGN0014026, FBGN0039588, FBGN0040227, FBGN0004403	323	93	12980	4.32105	0.0851425	0.01764	0.604305
SP_PIR_KEYWORDS	mitochondrion inner membrane	7	2.05882	0.00173298	FBGN0250874, FBGN0013678, FBGN0013676, FBGN0052174, FBGN0020235, FBGN0013680, FBGN0013675	323	52	12980	5.40962	0.269439	0.0438581	2.11573
SP_PIR_KEYWORDS	membrane-associated complex	4	1.17647	0.00215225	FBGN0013676, FBGN0013680, FBGN0013675, FBGN0013673	323	11	12980	14.613	0.322928	0.0475781	2.62137
GOTERM_BP_FAT	GO:0051960~regulation of nervous system development	9	2.64706	0.00253619	FBGN0013998, FBGN0045852, FBGN0029688, FBGN0014388, FBGN0043010, FBGN0024277, FBGN0013733, FBGN0086676, FBGN0003041	211	90	7937	3.76161	0.956219	0.177605	4.03515
GOTERM_BP_FAT	GO:0008360~regulation of cell shape	9	2.64706	0.0043027	FBGN0030018, FBGN0259212, FBGN0032006, FBGN0001250, FBGN0025865, FBGN0040068, FBGN0003041, FBGN0020510, FBGN0004636	211	98	7937	3.45454	0.99507	0.255566	6.7549
GOTERM_BP_FAT	GO:0007423~sensory organ development	21	6.17647	0.00588319	FBGN0015790, FBGN0011674, FBGN0259210, FBGN0001332, FBGN0045852, FBGN0026252, FBGN0259212, FBGN0002733, FBGN0017551, FBGN0013733, FBGN0023214, FBGN0003997, FBGN0020510, FBGN0004636, FBGN0038856, FBGN0014388, FBGN0004859, FBGN0001297, FBGN0002609, FBGN0015904, FBGN0003396	211	410	7937	1.92668	0.999304	0.317918	9.12678
GOTERM_BP_FAT	GO:0010975~regulation of neuron projection development	5	1.47059	0.00760905	FBGN0045852, FBGN0029688, FBGN0024277, FBGN0013733, FBGN0003041	211	30	7937	6.26935	0.999918	0.375316	11.6521
GOTERM_BP_FAT	GO:0007264~small GTPase mediated signal transduction	9	2.64706	0.00812147	FBGN0015790, FBGN0034158, FBGN0259212, FBGN0029959, FBGN0040068, FBGN0024555, FBGN0024277, FBGN0025382, FBGN0004636	211	109	7937	3.10592	0.999957	0.380229	12.3891
GOTERM_CC_FAT	GO:0022626~cytosolic ribosome	21	6.17647	1.31033e-12	FBGN0034968, FBGN0036825, FBGN0015288, FBGN0020910, FBGN0003517, FBGN0039857, FBGN0017545, FBGN0004867, FBGN0003942, FBGN0039300, FBGN0036213, FBGN0039757, FBGN0002590, FBGN0038834, FBGN0010409, FBGN0039406, FBGN0014026, FBGN0002593, FBGN0010412, FBGN0029785, FBGN0004403	145	92	4786	7.53418	3.39364e-10	3.39364e-10	1.71165e-09
GOTERM_CC_FAT	GO:0044445~cytosolic part	21	6.17647	6.51362e-10	FBGN0034968, FBGN0036825, FBGN0015288, FBGN0020910, FBGN0003517, FBGN0039857, FBGN0017545, FBGN0004867, FBGN0003942, FBGN0039300, FBGN0036213, FBGN0039757, FBGN0002590, FBGN0038834, FBGN0010409, FBGN0039406, FBGN0014026, FBGN0002593, FBGN0010412, FBGN0029785, FBGN0004403	145	127	4786	5.45783	1.68703e-07	8.43514e-08	8.50889e-07
GOTERM_CC_FAT	GO:0033279~ribosomal subunit	23	6.76471	2.00015e-09	FBGN0034968, FBGN0036825, FBGN0015288, FBGN0020910, FBGN0037608, FBGN0003517, FBGN0039857, FBGN0017545, FBGN0004867, FBGN0003942, FBGN0039300, FBGN0036213, FBGN0039757, FBGN0002590, FBGN0038834, FBGN0010409, FBGN0039406, FBGN0014026, FBGN0002593, FBGN0010412, FBGN0029785, FBGN0037566, FBGN0004403	145	164	4786	4.62902	5.1804e-07	1.7268e-07	2.61284e-06
GOTERM_CC_FAT	GO:0005840~ribosome	24	7.05882	4.19868e-09	FBGN0260441, FBGN0034968, FBGN0036825, FBGN0015288, FBGN0020910, FBGN0037608, FBGN0003517, FBGN0039857, FBGN0017545, FBGN0004867, FBGN0003942, FBGN0039300, FBGN0036213, FBGN0039757, FBGN0002590, FBGN0038834, FBGN0010409, FBGN0039406, FBGN0014026, FBGN0002593, FBGN0010412, FBGN0029785, FBGN0037566, FBGN0004403	145	186	4786	4.25895	1.08746e-06	2.71865e-07	5.48483e-06
SP_PIR_KEYWORDS	ribosomal protein	20	5.88235	1.16095e-08	FBGN0260441, FBGN0034968, FBGN0036825, FBGN0015288, FBGN0020910, FBGN0037608, FBGN0003517, FBGN0039857, FBGN0017545, FBGN0004867, FBGN0039300, FBGN0036213, FBGN0039757, FBGN0002590, FBGN0010409, FBGN0014026, FBGN0002593, FBGN0010412, FBGN0037566, FBGN0004403	323	157	12980	5.1192	2.10132e-06	2.10132e-06	1.43132e-05
GOTERM_BP_FAT	GO:0000022~mitotic spindle elongation	15	4.41176	1.22826e-08	FBGN0034968, FBGN0036825, FBGN0015288, FBGN0032006, FBGN0020910, FBGN0003517, FBGN0039857, FBGN0017545, FBGN0032884, FBGN0036213, FBGN0002590, FBGN0038834, FBGN0010409, FBGN0014026, FBGN0029785	211	78	7937	7.23387	1.51321e-05	1.51321e-05	1.9922e-05
GOTERM_BP_FAT	GO:0000278~mitotic cell cycle	28	8.23529	7.25217e-07	FBGN0011674, FBGN0250874, FBGN0034968, FBGN0015288, FBGN0014029, FBGN0017551, FBGN0003517, FBGN0039857, FBGN0036213, FBGN0010409, FBGN0038834, FBGN0002590, FBGN0001297, FBGN0014026, FBGN0029785, FBGN0011737, FBGN0002673, FBGN0034878, FBGN0036825, FBGN0004875, FBGN0032006, FBGN0003545, FBGN0020910, FBGN0017545, FBGN0032884, FBGN0250903, FBGN0010173, FBGN0003139	211	358	7937	2.94204	0.000893068	0.000297778	0.00117627
GOTERM_BP_FAT	GO:0000226~microtubule cytoskeleton organization	24	7.05882	3.48909e-06	FBGN0015790, FBGN0011674, FBGN0036825, FBGN0034968, FBGN0015288, FBGN0032006, FBGN0003545, FBGN0020910, FBGN0003517, FBGN0013733, FBGN0003041, FBGN0039857, FBGN0017545, FBGN0032884, FBGN0036213, FBGN0002590, FBGN0038834, FBGN0010409, FBGN0010173, FBGN0014026, FBGN0029785, FBGN0011737, FBGN0028421, FBGN0002673	211	298	7937	3.02949	0.00428934	0.00107406	0.00565902
GOTERM_BP_FAT	GO:0007010~cytoskeleton organization	31	9.11765	4.41589e-06	FBGN0011674, FBGN0034968, FBGN0015288, FBGN0001250, FBGN0024277, FBGN0003517, FBGN0025716, FBGN0003041, FBGN0020510, FBGN0039857, FBGN0036213, FBGN0010409, FBGN0038834, FBGN0002590, FBGN0035533, FBGN0025865, FBGN0014026, FBGN0040068, FBGN0029785, FBGN0011737, FBGN0002673, FBGN0015790, FBGN0036825, FBGN0032006, FBGN0003545, FBGN0020910, FBGN0013733, FBGN0017545, FBGN0032884, FBGN0010173, FBGN00284…	211	465	7937	2.50774	0.00542562	0.00108749	0.00716217
GOTERM_BP_FAT	GO:0007051~spindle organization	20	5.88235	7.16822e-06	FBGN0034968, FBGN0036825, FBGN0015288, FBGN0032006, FBGN0003545, FBGN0020910, FBGN0003517, FBGN0003041, FBGN0039857, FBGN0017545, FBGN0032884, FBGN0036213, FBGN0002590, FBGN0038834, FBGN0010409, FBGN0010173, FBGN0014026, FBGN0029785, FBGN0011737, FBGN0002673	211	225	7937	3.34365	0.0087924	0.0014708	0.011626
GOTERM_CC_FAT	GO:0015934~large ribosomal subunit	14	4.11765	9.01306e-06	FBGN0034968, FBGN0036825, FBGN0015288, FBGN0020910, FBGN0037608, FBGN0039857, FBGN0003942, FBGN0036213, FBGN0039406, FBGN0010409, FBGN0014026, FBGN0002593, FBGN0029785, FBGN0037566	145	102	4786	4.53036	0.00233167	0.000333429	0.0117733
GOTERM_CC_FAT	GO:0005811~lipid particle	22	6.47059	1.33284e-05	FBGN0015790, FBGN0034968, FBGN0015288, FBGN0033663, FBGN0035600, FBGN0032904, FBGN0003517, FBGN0004636, FBGN0039857, FBGN0017545, FBGN0020236, FBGN0042134, FBGN0004867, FBGN0039300, FBGN0036213, FBGN0039757, FBGN0038834, FBGN0020235, FBGN0002593, FBGN0010412, FBGN0029785, FBGN0004403	145	249	4786	2.91627	0.00344612	0.000431415	0.0174097
GOTERM_CC_FAT	GO:0030529~ribonucleoprotein complex	28	8.23529	1.64063e-05	FBGN0260441, FBGN0034968, FBGN0015288, FBGN0035947, FBGN0003517, FBGN0039857, FBGN0004867, FBGN0039300, FBGN0036213, FBGN0029666, FBGN0039757, FBGN0032340, FBGN0010409, FBGN0038834, FBGN0002590, FBGN0039406, FBGN0002593, FBGN0014026, FBGN0029785, FBGN0037566, FBGN0036825, FBGN0020910, FBGN0037608, FBGN0017545, FBGN0003942, FBGN0010412, FBGN0002775, FBGN0004403	145	379	4786	2.4385	0.00424025	0.000472029	0.0214298
GOTERM_BP_FAT	GO:0007017~microtubule-based process	27	7.94118	2.32696e-05	FBGN0011674, FBGN0034968, FBGN0015288, FBGN0003517, FBGN0003041, FBGN0039857, FBGN0036213, FBGN0010409, FBGN0038834, FBGN0002590, FBGN0040207, FBGN0014026, FBGN0029785, FBGN0011737, FBGN0002673, FBGN0015790, FBGN0036825, FBGN0032006, FBGN0003545, FBGN0020910, FBGN0001314, FBGN0013733, FBGN0017545, FBGN0032884, FBGN0000283, FBGN0010173, FBGN0028421	211	406	7937	2.50156	0.0282615	0.00408713	0.0377358
GOTERM_MF_FAT	GO:0005198~structural molecule activity	29	8.52941	3.23727e-05	FBGN0260441, FBGN0034968, FBGN0015288, FBGN0003517, FBGN0025716, FBGN0020638, FBGN0039857, FBGN0053302, FBGN0004867, FBGN0039300, FBGN0036213, FBGN0039757, FBGN0033739, FBGN0010409, FBGN0038834, FBGN0002590, FBGN0039406, FBGN0002593, FBGN0014026, FBGN0029785, FBGN0038405, FBGN0037566, FBGN0036825, FBGN0020910, FBGN0037608, FBGN0017545, FBGN0003942, FBGN0010412, FBGN0004403	214	456	7918	2.35307	0.0117467	0.00589069	0.0445424
GOTERM_BP_FAT	GO:0022604~regulation of cell morphogenesis	13	3.82353	6.7719e-05	FBGN0029688, FBGN0045852, FBGN0259212, FBGN0032006, FBGN0001250, FBGN0013733, FBGN0024277, FBGN0020510, FBGN0003041, FBGN0004636, FBGN0030018, FBGN0025865, FBGN0040068	211	119	7937	4.10932	0.080047	0.0103749	0.109781
GOTERM_CC_FAT	GO:0015935~small ribosomal subunit	10	2.94118	0.000152021	FBGN0003942, FBGN0004867, FBGN0039300, FBGN0039757, FBGN0038834, FBGN0002590, FBGN0010412, FBGN0003517, FBGN0017545, FBGN0004403	145	67	4786	4.9264	0.0386114	0.00392991	0.198407
GOTERM_BP_FAT	GO:0007049~cell cycle	33	9.70588	0.000158218	FBGN0011674, FBGN0250874, FBGN0034968, FBGN0015288, FBGN0014029, FBGN0017551, FBGN0003517, FBGN0003041, FBGN0024238, FBGN0039857, FBGN0036213, FBGN0010409, FBGN0038834, FBGN0002590, FBGN0001297, FBGN0011710, FBGN0014026, FBGN0029785, FBGN0013762, FBGN0011737, FBGN0002673, FBGN0034878, FBGN0004875, FBGN0036825, FBGN0032006, FBGN0003545, FBGN0020910, FBGN0013733, FBGN0017545, FBGN0032884, FBGN02509…	211	616	7937	2.01515	0.177116	0.0214271	0.256315
INTERPRO	IPR001452:Src homology-3 domain	10	2.94118	0.000166867	FBGN0030018, FBGN0035533, FBGN0025865, FBGN0250785, FBGN0040068, FBGN0024277, FBGN0013733, FBGN0020510, FBGN0051163, FBGN0034433	286	72	10196	4.95144	0.0820479	0.0820479	0.240892
GOTERM_BP_FAT	GO:0060284~regulation of cell development	13	3.82353	0.000171428	FBGN0015790, FBGN0029688, FBGN0045852, FBGN0004875, FBGN0043010, FBGN0013733, FBGN0024277, FBGN0003041, FBGN0003997, FBGN0013998, FBGN0014388, FBGN0004435, FBGN0086676	211	131	7937	3.7329	0.190402	0.0209002	0.277687
GOTERM_BP_FAT	GO:0007052~mitotic spindle organization	16	4.70588	0.000184372	FBGN0034968, FBGN0036825, FBGN0015288, FBGN0032006, FBGN0020910, FBGN0003517, FBGN0039857, FBGN0017545, FBGN0032884, FBGN0036213, FBGN0002590, FBGN0038834, FBGN0010409, FBGN0010173, FBGN0014026, FBGN0029785	211	194	7937	3.10236	0.203213	0.0204398	0.298626
GOTERM_BP_FAT	GO:0022402~cell cycle process	30	8.82353	0.00023551	FBGN0011674, FBGN0250874, FBGN0034968, FBGN0015288, FBGN0014029, FBGN0017551, FBGN0003517, FBGN0003041, FBGN0024238, FBGN0039857, FBGN0036213, FBGN0010409, FBGN0038834, FBGN0002590, FBGN0001297, FBGN0014026, FBGN0029785, FBGN0011737, FBGN0002673, FBGN0034878, FBGN0004875, FBGN0036825, FBGN0032006, FBGN0003545, FBGN0020910, FBGN0013733, FBGN0017545, FBGN0032884, FBGN0250903, FBGN0010173	211	547	7937	2.06304	0.251873	0.0238918	0.381304
GOTERM_BP_FAT	GO:0022403~cell cycle phase	28	8.23529	0.0002579	FBGN0250874, FBGN0034968, FBGN0015288, FBGN0014029, FBGN0017551, FBGN0003517, FBGN0003041, FBGN0024238, FBGN0039857, FBGN0036213, FBGN0010409, FBGN0038834, FBGN0002590, FBGN0001297, FBGN0014026, FBGN0029785, FBGN0011737, FBGN0002673, FBGN0034878, FBGN0036825, FBGN0004875, FBGN0032006, FBGN0003545, FBGN0020910, FBGN0017545, FBGN0032884, FBGN0250903, FBGN0010173	211	496	7937	2.12349	0.272233	0.0241478	0.417485
SMART	SM00326:SH3	10	2.94118	0.000264629	FBGN0030018, FBGN0035533, FBGN0025865, FBGN0250785, FBGN0040068, FBGN0024277, FBGN0013733, FBGN0020510, FBGN0051163, FBGN0034433	146	72	4824	4.58904	0.0284362	0.0284362	0.298075
GOTERM_CC_FAT	GO:0043232~intracellular non-membrane-bounded organelle	46	13.5294	0.000555877	FBGN0260441, FBGN0034968, FBGN0015288, FBGN0037137, FBGN0014029, FBGN0002521, FBGN0003517, FBGN0025716, FBGN0035194, FBGN0039857, FBGN0032906, FBGN0004867, FBGN0260003, FBGN0036213, FBGN0039300, FBGN0039757, FBGN0039406, FBGN0010409, FBGN0038834, FBGN0002590, FBGN0040207, FBGN0025865, FBGN0014026, FBGN0002593, FBGN0011710, FBGN0029785, FBGN0037874, FBGN0037566, FBGN0015790, FBGN0036825, FBGN00035…	145	943	4786	1.61009	0.134123	0.0130067	0.723724
GOTERM_CC_FAT	GO:0043228~non-membrane-bounded organelle	46	13.5294	0.000555877	FBGN0260441, FBGN0034968, FBGN0015288, FBGN0037137, FBGN0014029, FBGN0002521, FBGN0003517, FBGN0025716, FBGN0035194, FBGN0039857, FBGN0032906, FBGN0004867, FBGN0260003, FBGN0036213, FBGN0039300, FBGN0039757, FBGN0039406, FBGN0010409, FBGN0038834, FBGN0002590, FBGN0040207, FBGN0025865, FBGN0014026, FBGN0002593, FBGN0011710, FBGN0029785, FBGN0037874, FBGN0037566, FBGN0015790, FBGN0036825, FBGN00035…	145	943	4786	1.61009	0.134123	0.0130067	0.723724
GOTERM_BP_FAT	GO:0000279~M phase	26	7.64706	0.000796541	FBGN0250874, FBGN0034968, FBGN0015288, FBGN0014029, FBGN0003517, FBGN0003041, FBGN0024238, FBGN0039857, FBGN0036213, FBGN0010409, FBGN0038834, FBGN0002590, FBGN0014026, FBGN0029785, FBGN0011737, FBGN0002673, FBGN0034878, FBGN0036825, FBGN0004875, FBGN0032006, FBGN0003545, FBGN0020910, FBGN0017545, FBGN0032884, FBGN0250903, FBGN0010173	211	478	7937	2.04606	0.625338	0.0677214	1.28416
GOTERM_BP_FAT	GO:0006412~translation	27	7.94118	0.00120981	FBGN0260441, FBGN0034968, FBGN0015288, FBGN0003517, FBGN0039588, FBGN0039857, FBGN0004867, FBGN0036213, FBGN0039300, FBGN0039757, FBGN0010409, FBGN0038834, FBGN0002590, FBGN0039406, FBGN0002593, FBGN0014026, FBGN0029785, FBGN0037566, FBGN0040227, FBGN0036825, FBGN0020910, FBGN0037608, FBGN0017545, FBGN0003942, FBGN0027619, FBGN0010412, FBGN0004403	211	520	7937	1.95314	0.774941	0.0946433	1.94431
SP_PIR_KEYWORDS	gtp-binding	12	3.52941	0.00142987	FBGN0015790, FBGN0029870, FBGN0029959, FBGN0014029, FBGN0004435, FBGN0011710, FBGN0036686, FBGN0025382, FBGN0010339, FBGN0039588, FBGN0030792, FBGN0004636	323	152	12980	3.17256	0.22817	0.0422468	1.74866
GOTERM_BP_FAT	GO:0060538~skeletal muscle organ development	7	2.05882	0.00376569	FBGN0025790, FBGN0001250, FBGN0004133, FBGN0013733, FBGN0086676, FBGN0020510, FBGN0003499	211	57	7937	4.61952	0.99042	0.239224	5.93586
SP_PIR_KEYWORDS	phosphoprotein	33	9.70588	0.00678206	FBGN0029870, FBGN0004587, FBGN0260444, FBGN0030504, FBGN0004507, FBGN0031655, FBGN0004867, FBGN0260003, FBGN0034802, FBGN0032340, FBGN0002593, FBGN0001297, FBGN0011710, FBGN0040068, FBGN0004432, FBGN0036661, FBGN0013762, FBGN0040227, FBGN0037874, FBGN0011737, FBGN0002673, FBGN0029688, FBGN0004875, FBGN0003545, FBGN0028373, FBGN0003997, FBGN0022786, FBGN0042134, FBGN0030018, FBGN0004913, FBGN00002…	323	815	12980	1.62715	0.708214	0.127907	8.04768
GOTERM_BP_FAT	GO:0010769~regulation of cell morphogenesis involved in differentiation	5	1.47059	0.00760905	FBGN0045852, FBGN0029688, FBGN0024277, FBGN0013733, FBGN0003041	211	30	7937	6.26935	0.999918	0.375316	11.6521
SP_PIR_KEYWORDS	respiratory chain	4	1.17647	0.00794428	FBGN0013678, FBGN0013676, FBGN0013680, FBGN0013675	323	17	12980	9.45547	0.763937	0.134429	9.36549

## Sheet: DOWNREGULATED in CIV wrt WL
Category	Term	Count	%	PValue	Gene List Annotated in Each GO Term	List Total	Pop Hits	Pop Total	Fold Enrichment	Bonferroni	Benjamini	FDR
GOTERM_BP_FAT	GO:0006508~proteolysis	34	10.7937	9.11086e-06	FBGN0031929, FBGN0043470, FBGN0051267, FBGN0011834, FBGN0250815, FBGN0038897, FBGN0051200, FBGN0031653, FBGN0035665, FBGN0035666, FBGN0004648, FBGN0053128, FBGN0031741, FBGN0053127, FBGN0038482, FBGN0031470, FBGN0259998, FBGN0026175, FBGN0035886, FBGN0002709, FBGN0010359, FBGN0010357, FBGN0011822, FBGN0034903, FBGN0031930, FBGN0028948, FBGN0085200, FBGN0030778, FBGN0024997, FBGN0011554, FBGN00307…	163	731	7937	2.2648	0.00810302	0.00810302	0.0141862
GOTERM_MF_FAT	GO:0004181~metallocarboxypeptidase activity	7	2.22222	3.74048e-05	FBGN0031929, FBGN0002709, FBGN0030778, FBGN0031930, FBGN0035718, FBGN0035791, FBGN0004648	202	26	7918	10.5533	0.0141873	0.0141873	0.0518103
GOTERM_MF_FAT	GO:0017171~serine hydrolase activity	21	6.66667	0.000110702	FBGN0043470, FBGN0051267, FBGN0010359, FBGN0010357, FBGN0011834, FBGN0250815, FBGN0051200, FBGN0031653, FBGN0085200, FBGN0035665, FBGN0035666, FBGN0031741, FBGN0053127, FBGN0030778, FBGN0011554, FBGN0030775, FBGN0031470, FBGN0038482, FBGN0011555, FBGN0259998, FBGN0035886	202	310	7918	2.65535	0.0414089	0.010517	0.153264
GOTERM_MF_FAT	GO:0016877~ligase activity, forming carbon-sulfur bonds	5	1.5873	0.00244328	FBGN0029945, FBGN0038734, FBGN0027348, FBGN0027780, FBGN0004888	202	23	7918	8.52131	0.607208	0.0892143	3.33242
SP_PIR_KEYWORDS	Serine protease	10	3.1746	0.00429329	FBGN0043470, FBGN0010359, FBGN0010357, FBGN0250815, FBGN0011554, FBGN0035665, FBGN0038482, FBGN0035666, FBGN0011555, FBGN0259998	303	135	12980	3.17321	0.51878	0.13609	5.11364
GOTERM_CC_FAT	GO:0030018~Z disc	3	0.952381	0.00566732	FBGN0083919, FBGN0035917, FBGN0005666	97	6	4786	24.6701	0.587952	0.587952	6.60477
GOTERM_CC_FAT	GO:0031674~I band	3	0.952381	0.00566732	FBGN0083919, FBGN0035917, FBGN0005666	97	6	4786	24.6701	0.587952	0.587952	6.60477
SP_PIR_KEYWORDS	fatty acid metabolism	3	0.952381	0.00760759	FBGN0038984, FBGN0027348, FBGN0027780	303	6	12980	21.4191	0.726987	0.194565	8.89578
INTERPRO	IPR001314:Peptidase S1A, chymotrypsin	18	5.71429	1.71693e-05	FBGN0043470, FBGN0051267, FBGN0010359, FBGN0010357, FBGN0011834, FBGN0250815, FBGN0031653, FBGN0085200, FBGN0035665, FBGN0035666, FBGN0053127, FBGN0011554, FBGN0030775, FBGN0031470, FBGN0038482, FBGN0011555, FBGN0259998, FBGN0035886	253	210	10196	3.45432	0.00767944	0.00767944	0.0243475
INTERPRO	IPR001254:Peptidase S1 and S6, chymotrypsin/Hap	19	6.03175	4.21793e-05	FBGN0043470, FBGN0051267, FBGN0010359, FBGN0010357, FBGN0011834, FBGN0250815, FBGN0051200, FBGN0031653, FBGN0085200, FBGN0035665, FBGN0035666, FBGN0053127, FBGN0011554, FBGN0030775, FBGN0031470, FBGN0038482, FBGN0011555, FBGN0259998, FBGN0035886	253	248	10196	3.08753	0.0187607	0.00942476	0.059804
GOTERM_MF_FAT	GO:0070011~peptidase activity, acting on L-amino acid peptides	33	10.4762	6.24471e-05	FBGN0031929, FBGN0043470, FBGN0051267, FBGN0011834, FBGN0250815, FBGN0038897, FBGN0051200, FBGN0031653, FBGN0035665, FBGN0035666, FBGN0004648, FBGN0053128, FBGN0031741, FBGN0053127, FBGN0038482, FBGN0031470, FBGN0259998, FBGN0035886, FBGN0002709, FBGN0010359, FBGN0010357, FBGN0011822, FBGN0034903, FBGN0031930, FBGN0028948, FBGN0085200, FBGN0030778, FBGN0011554, FBGN0030775, FBGN0035791, FBGN00115…	202	612	7918	2.11362	0.0235732	0.0118569	0.0864831
GOTERM_MF_FAT	GO:0008236~serine-type peptidase activity	21	6.66667	0.000101299	FBGN0043470, FBGN0051267, FBGN0010359, FBGN0010357, FBGN0011834, FBGN0250815, FBGN0051200, FBGN0031653, FBGN0085200, FBGN0035665, FBGN0035666, FBGN0031741, FBGN0053127, FBGN0030778, FBGN0011554, FBGN0030775, FBGN0031470, FBGN0038482, FBGN0011555, FBGN0259998, FBGN0035886	202	308	7918	2.67259	0.0379591	0.0128166	0.140255
GOTERM_MF_FAT	GO:0008233~peptidase activity	33	10.4762	0.000183238	FBGN0031929, FBGN0043470, FBGN0051267, FBGN0011834, FBGN0250815, FBGN0038897, FBGN0051200, FBGN0031653, FBGN0035665, FBGN0035666, FBGN0004648, FBGN0053128, FBGN0031741, FBGN0053127, FBGN0038482, FBGN0031470, FBGN0259998, FBGN0035886, FBGN0002709, FBGN0010359, FBGN0010357, FBGN0011822, FBGN0034903, FBGN0031930, FBGN0028948, FBGN0085200, FBGN0030778, FBGN0011554, FBGN0030775, FBGN0035791, FBGN00115…	202	648	7918	1.9962	0.0676094	0.0139031	0.25357
SMART	SM00020:Tryp_SPc	19	6.03175	0.000210535	FBGN0043470, FBGN0051267, FBGN0010359, FBGN0010357, FBGN0011834, FBGN0250815, FBGN0051200, FBGN0031653, FBGN0085200, FBGN0035665, FBGN0035666, FBGN0053127, FBGN0011554, FBGN0030775, FBGN0031470, FBGN0038482, FBGN0011555, FBGN0259998, FBGN0035886	139	248	4824	2.65885	0.0222777	0.0222777	0.236399
UP_SEQ_FEATURE	disulfide bond	16	5.07937	0.000212479	FBGN0004573, FBGN0010359, FBGN0010357, FBGN0031109, FBGN0043575, FBGN0050463, FBGN0003462, FBGN0035375, FBGN0033327, FBGN0016797, FBGN0000463, FBGN0051004, FBGN0011554, FBGN0011555, FBGN0010197, FBGN0261274	64	258	2975	2.88275	0.0448629	0.0448629	0.26934
SP_PIR_KEYWORDS	hydrolase	56	17.7778	0.000234685	FBGN0031929, FBGN0043470, FBGN0011834, FBGN0051200, FBGN0031653, FBGN0043575, FBGN0028662, FBGN0033327, FBGN0023023, FBGN0052626, FBGN0038482, FBGN0259998, FBGN0035886, FBGN0010241, FBGN0052549, FBGN0011822, FBGN0028948, FBGN0031930, FBGN0038845, FBGN0024804, FBGN0035718, FBGN0035791, FBGN0259140, FBGN0085426, FBGN0051267, FBGN0250815, FBGN0038897, FBGN0033297, FBGN0035665, FBGN0035666, FBGN00046…	303	1470	12980	1.63193	0.0391155	0.0391155	0.285935
GOTERM_MF_FAT	GO:0004252~serine-type endopeptidase activity	19	6.03175	0.00025718	FBGN0043470, FBGN0051267, FBGN0010359, FBGN0010357, FBGN0011834, FBGN0250815, FBGN0051200, FBGN0031653, FBGN0085200, FBGN0035665, FBGN0035666, FBGN0053127, FBGN0011554, FBGN0030775, FBGN0031470, FBGN0038482, FBGN0011555, FBGN0259998, FBGN0035886	202	280	7918	2.65987	0.0935826	0.0162425	0.355723
PIR_SUPERFAMILY	PIRSF001135:trypsin	9	2.85714	0.000259876	FBGN0051267, FBGN0043470, FBGN0010359, FBGN0010357, FBGN0011554, FBGN0031653, FBGN0038482, FBGN0011555, FBGN0259998	75	61	2596	5.10689	0.0180292	0.0180292	0.268623
INTERPRO	IPR018114:Peptidase S1/S6, chymotrypsin/Hap, active site	15	4.7619	0.000273188	FBGN0043470, FBGN0010359, FBGN0010357, FBGN0011834, FBGN0250815, FBGN0031653, FBGN0035665, FBGN0035666, FBGN0053127, FBGN0011554, FBGN0030775, FBGN0038482, FBGN0011555, FBGN0259998, FBGN0035886	253	191	10196	3.16495	0.115452	0.0400679	0.386751
INTERPRO	IPR000834:Peptidase M14, carboxypeptidase A	6	1.90476	0.000314007	FBGN0031929, FBGN0030778, FBGN0031930, FBGN0035718, FBGN0035791, FBGN0004648	253	25	10196	9.67209	0.13152	0.0346387	0.444418
KEGG_PATHWAY	dme04080:Neuroactive ligand-receptor interaction	7	2.22222	0.000404778	FBGN0004573, FBGN0043470, FBGN0010359, FBGN0010357, FBGN0011554, FBGN0053513, FBGN0011555	61	35	2054	6.73443	0.0204362	0.0204362	0.390894
UP_SEQ_FEATURE	site:Required for specificity	4	1.26984	0.000470054	FBGN0010359, FBGN0010357, FBGN0011554, FBGN0011555	64	8	2975	23.2422	0.096569	0.0495101	0.594946
SP_PIR_KEYWORDS	carboxypeptidase	7	2.22222	0.000506126	FBGN0031929, FBGN0002709, FBGN0030778, FBGN0031930, FBGN0035718, FBGN0035791, FBGN0004648	303	44	12980	6.81518	0.0824638	0.0421189	0.615718
INTERPRO	IPR000873:AMP-dependent synthetase and ligase	6	1.90476	0.000546739	FBGN0029945, FBGN0024806, FBGN0038731, FBGN0038734, FBGN0027348, FBGN0027780	253	28	10196	8.6358	0.217728	0.0479242	0.772623
SMART	SM00631:Zn_pept	6	1.90476	0.000596603	FBGN0031929, FBGN0030778, FBGN0031930, FBGN0035718, FBGN0035791, FBGN0004648	139	25	4824	8.32921	0.0618596	0.0314235	0.668574
GOTERM_MF_FAT	GO:0008235~metalloexopeptidase activity	7	2.22222	0.000691592	FBGN0031929, FBGN0002709, FBGN0030778, FBGN0031930, FBGN0035718, FBGN0035791, FBGN0004648	202	43	7918	6.38107	0.232241	0.0370504	0.953923
GOTERM_MF_FAT	GO:0004180~carboxypeptidase activity	7	2.22222	0.000885905	FBGN0031929, FBGN0002709, FBGN0030778, FBGN0031930, FBGN0035718, FBGN0035791, FBGN0004648	202	45	7918	6.09747	0.287208	0.0414377	1.22042
GOTERM_MF_FAT	GO:0004175~endopeptidase activity	24	7.61905	0.00123705	FBGN0043470, FBGN0051267, FBGN0010359, FBGN0010357, FBGN0011834, FBGN0011822, FBGN0250815, FBGN0034903, FBGN0051200, FBGN0028948, FBGN0031653, FBGN0085200, FBGN0035665, FBGN0035666, FBGN0053128, FBGN0053127, FBGN0011554, FBGN0030775, FBGN0038482, FBGN0031470, FBGN0011555, FBGN0259998, FBGN0259140, FBGN0035886	202	457	7918	2.05854	0.376775	0.0511823	1.70033
UP_SEQ_FEATURE	propeptide:Activation peptide	4	1.26984	0.0013233	FBGN0010359, FBGN0010357, FBGN0011554, FBGN0011555	64	11	2975	16.9034	0.248754	0.0909367	1.66657
SP_PIR_KEYWORDS	Protease	16	5.07937	0.0013278	FBGN0043470, FBGN0010359, FBGN0010357, FBGN0011834, FBGN0011822, FBGN0250815, FBGN0034903, FBGN0028948, FBGN0035665, FBGN0035666, FBGN0004648, FBGN0053128, FBGN0011554, FBGN0038482, FBGN0011555, FBGN0259998	303	264	12980	2.59626	0.202183	0.0725273	1.6079
SP_PIR_KEYWORDS	disulfide bond	16	5.07937	0.00137925	FBGN0004573, FBGN0010359, FBGN0010357, FBGN0031109, FBGN0043575, FBGN0050463, FBGN0003462, FBGN0035375, FBGN0033327, FBGN0016797, FBGN0000463, FBGN0051004, FBGN0011554, FBGN0011555, FBGN0010197, FBGN0261274	303	265	12980	2.58646	0.20914	0.0569713	1.66972
UP_SEQ_FEATURE	domain:Peptidase S1	4	1.26984	0.00343462	FBGN0010359, FBGN0010357, FBGN0011554, FBGN0011555	64	15	2975	12.3958	0.524389	0.169551	4.27268
GOTERM_BP_FAT	GO:0001558~regulation of cell growth	5	1.5873	0.00385162	FBGN0014133, FBGN0023215, FBGN0259176, FBGN0015806, FBGN0020386	163	32	7937	7.60832	0.968131	0.821482	5.83223
GOTERM_BP_FAT	GO:0008361~regulation of cell size	7	2.22222	0.00415532	FBGN0016797, FBGN0014133, FBGN0023215, FBGN0259176, FBGN0033159, FBGN0015806, FBGN0020386	163	75	7937	4.5447	0.975728	0.710464	6.27829
GOTERM_MF_FAT	GO:0008238~exopeptidase activity	9	2.85714	0.00540007	FBGN0031929, FBGN0002709, FBGN0031741, FBGN0030778, FBGN0038897, FBGN0031930, FBGN0035718, FBGN0035791, FBGN0004648	202	106	7918	3.32813	0.873614	0.171417	7.22735
GOTERM_CC_FAT	GO:0031224~intrinsic to membrane	40	12.6984	0.00840516	FBGN0041605, FBGN0028541, FBGN0033494, FBGN0033159, FBGN0043575, FBGN0004648, FBGN0028662, FBGN0050463, FBGN0053303, FBGN0033327, FBGN0000463, FBGN0016797, FBGN0034275, FBGN0086687, FBGN0042086, FBGN0052669, FBGN0028703, FBGN0030746, FBGN0004573, FBGN0010241, FBGN0031760, FBGN0030412, FBGN0031522, FBGN0053513, FBGN0039741, FBGN0032074, FBGN0035375, FBGN0033313, FBGN0032234, FBGN0036978, FBGN00839…	97	1382	4786	1.42808	0.731994	0.482307	9.65002
GOTERM_MF_FAT	GO:0030246~carbohydrate binding	12	3.80952	0.00920078	FBGN0032068, FBGN0032069, FBGN0040609, FBGN0036949, FBGN0014133, FBGN0085456, FBGN0040950, FBGN0043575, FBGN0050463, FBGN0035375, FBGN0033313, FBGN0033327	202	191	7918	2.4627	0.970723	0.254908	12.0202
