# Supplementary material for: Functional Genomic Analyses of Two Morphologically Distinct Classes of Drosophila Sensory Neurons: Post-Mitotic Roles of Transcription Factors in Dendritic Patterning
Source: PLoS One. 2013 Aug 15;8(8):e72434. doi: 10.1371/journal.pone.0072434 (PMC3744488; doi:10.1371/journal.pone.0072434)
Supplement: Table S3 — DAVID functional enrichment analysis of transcripts commonly up/down regulated by 2-fold or greater (p≤0.01, ANOVA and Tukey’s HSD) between C-I and C-IV neurons with respect to whole larvae controls. (XLS) [file pone.0072434.s005.xls]

## Sheet: Comnonly UP in C-I and C-IV
Category	Term	Count	%	PValue	Genes	List Total	Pop Hits	Pop Total	Fold Enrichment	Bonferroni	Benjamini	FDR
SP_PIR_KEYWORDS	receptor	26	9.12281	8.08031e-08	FBGN0024836, FBGN0052704, FBGN0260446, FBGN0261401, FBGN0041625, FBGN0003733, FBGN0041248, FBGN0001078, FBGN0000448, FBGN0014859, FBGN0000464, FBGN0037501, FBGN0035486, FBGN0034880, FBGN0000206, FBGN0030766, FBGN0026398, FBGN0259215, FBGN0029909, FBGN0005592, FBGN0037590, FBGN0004657, FBGN0053639, FBGN0087012, FBGN0037324, FBGN0026388	274	347	12980	3.54951	1.43828e-05	1.43828e-05	9.93433e-05
GOTERM_BP_FAT	GO:0007166~cell surface receptor linked signal transduction	32	11.2281	8.07574e-07	FBGN0024836, FBGN0260446, FBGN0003733, FBGN0010583, FBGN0041625, FBGN0034458, FBGN0041248, FBGN0001233, FBGN0040809, FBGN0037501, FBGN0035486, FBGN0003079, FBGN0035010, FBGN0034880, FBGN0030766, FBGN0000206, FBGN0026398, FBGN0016977, FBGN0259212, FBGN0029909, FBGN0014018, FBGN0005592, FBGN0037590, FBGN0004657, FBGN0011591, FBGN0053639, FBGN0087012, FBGN0037324, FBGN0000591, FBGN0040487, FBGN00381…	154	628	7937	2.62619	0.000840331	0.000840331	0.00128247
INTERPRO	IPR013098:Immunoglobulin I-set	9	3.15789	2.49295e-05	FBGN0010473, FBGN0000464, FBGN0053519, FBGN0086906, FBGN0085420, FBGN0024189, FBGN0005592, FBGN0051646, FBGN0028482	218	57	10196	7.38484	0.0094286	0.0094286	0.0345066
INTERPRO	IPR003961:Fibronectin, type III	9	3.15789	5.87707e-05	FBGN0010473, FBGN0000464, FBGN0053519, FBGN0086906, FBGN0024189, FBGN0003733, FBGN0038156, FBGN0028482, FBGN0259677	218	64	10196	6.57712	0.022086	0.0111047	0.081331
GOTERM_BP_FAT	GO:0016360~sensory organ precursor cell fate determination	5	1.75439	0.000410619	FBGN0000591, FBGN0004198, FBGN0040487, FBGN0003270, FBGN0040809	154	19	7937	13.5629	0.34789	0.101371	0.6501
GOTERM_BP_FAT	GO:0008052~sensory organ boundary specification	5	1.75439	0.000883453	FBGN0000591, FBGN0004198, FBGN0040487, FBGN0003270, FBGN0040809	154	23	7937	11.2041	0.601513	0.0971792	1.39379
GOTERM_BP_FAT	GO:0048666~neuron development	17	5.96491	0.00102106	FBGN0259108, FBGN0259210, FBGN0016977, FBGN0024836, FBGN0003721, FBGN0010583, FBGN0004657, FBGN0013733, FBGN0011259, FBGN0000591, FBGN0004198, FBGN0000464, FBGN0004795, FBGN0003380, FBGN0019809, FBGN0000206, FBGN0003870	154	347	7937	2.52496	0.654741	0.100887	1.60924
GOTERM_BP_FAT	GO:0007186~G-protein coupled receptor protein signaling pathway	16	5.61404	0.00103075	FBGN0024836, FBGN0260446, FBGN0029909, FBGN0041625, FBGN0037590, FBGN0034458, FBGN0041248, FBGN0053639, FBGN0087012, FBGN0037324, FBGN0035486, FBGN0035010, FBGN0030766, FBGN0000206, FBGN0026398, FBGN0026388	154	314	7937	2.62619	0.658211	0.0929852	1.6244
INTERPRO	IPR003599:Immunoglobulin subtype	9	3.15789	0.00105357	FBGN0010473, FBGN0053519, FBGN0086906, FBGN0085420, FBGN0024189, FBGN0005592, FBGN0051646, FBGN0038156, FBGN0028482	218	97	10196	4.33954	0.330061	0.0645816	1.44873
GOTERM_BP_FAT	GO:0048812~neuron projection morphogenesis	15	5.26316	0.00120313	FBGN0259108, FBGN0016977, FBGN0024836, FBGN0003721, FBGN0010583, FBGN0004657, FBGN0013733, FBGN0011259, FBGN0000591, FBGN0004198, FBGN0000464, FBGN0004795, FBGN0003380, FBGN0019809, FBGN0003870	154	286	7937	2.70309	0.714413	0.0918999	1.89363
GOTERM_BP_FAT	GO:0007606~sensory perception of chemical stimulus	12	4.21053	0.0012718	FBGN0043534, FBGN0011293, FBGN0003380, FBGN0035486, FBGN0041625, FBGN0037590, FBGN0004657, FBGN0041248, FBGN0034768, FBGN0026398, FBGN0037324, FBGN0026388	154	194	7937	3.18798	0.734141	0.0845315	2.0007
GOTERM_MF_FAT	GO:0008066~glutamate receptor activity	6	2.10526	0.00131304	FBGN0037501, FBGN0036757, FBGN0052704, FBGN0260446, FBGN0259215, FBGN0261401	165	40	7918	7.19818	0.34926	0.193316	1.7631
GOTERM_BP_FAT	GO:0016358~dendrite development	9	3.15789	0.00183623	FBGN0011259, FBGN0000591, FBGN0259108, FBGN0004198, FBGN0024836, FBGN0003721, FBGN0019809, FBGN0013733, FBGN0003870	154	117	7937	3.96454	0.852403	0.100839	2.87654
SP_PIR_KEYWORDS	g-protein coupled receptor	13	4.5614	0.00216123	FBGN0024836, FBGN0260446, FBGN0029909, FBGN0041625, FBGN0037590, FBGN0041248, FBGN0053639, FBGN0037324, FBGN0035486, FBGN0000206, FBGN0030766, FBGN0026398, FBGN0026388	274	217	12980	2.83797	0.319628	0.046999	2.62493
GOTERM_BP_FAT	GO:0007600~sensory perception	14	4.91228	0.00252811	FBGN0043534, FBGN0011293, FBGN0041625, FBGN0037590, FBGN0004657, FBGN0041248, FBGN0034768, FBGN0037324, FBGN0004198, FBGN0003380, FBGN0035486, FBGN0000206, FBGN0026398, FBGN0026388	154	276	7937	2.6143	0.928288	0.117927	3.94016
GOTERM_MF_FAT	GO:0004970~ionotropic glutamate receptor activity	5	1.75439	0.00281299	FBGN0037501, FBGN0036757, FBGN0052704, FBGN0259215, FBGN0261401	165	29	7918	8.27377	0.601937	0.264385	3.74193
GOTERM_MF_FAT	GO:0015276~ligand-gated ion channel activity	7	2.45614	0.00316299	FBGN0037501, FBGN0036757, FBGN0052704, FBGN0259215, FBGN0261401, FBGN0001134, FBGN0003011	165	70	7918	4.79879	0.645106	0.228165	4.19833
GOTERM_MF_FAT	GO:0015267~channel activity	11	3.85965	0.00537533	FBGN0037501, FBGN0027108, FBGN0036757, FBGN0003380, FBGN0052704, FBGN0259215, FBGN0020258, FBGN0261401, FBGN0001134, FBGN0003011, FBGN0010414	165	187	7918	2.82282	0.82838	0.254534	7.03716
GOTERM_BP_FAT	GO:0007608~sensory perception of smell	7	2.45614	0.00651243	FBGN0043534, FBGN0041625, FBGN0037590, FBGN0004657, FBGN0026398, FBGN0037324, FBGN0026388	154	87	7937	4.14681	0.998888	0.209064	9.8558
GOTERM_MF_FAT	GO:0003700~transcription factor activity	17	5.96491	0.0066152	FBGN0015664, FBGN0032209, FBGN0014018, FBGN0014143, FBGN0001078, FBGN0014859, FBGN0000448, FBGN0051481, FBGN0000591, FBGN0004198, FBGN0004795, FBGN0025360, FBGN0000166, FBGN0003270, FBGN0019809, FBGN0038197, FBGN0000520	165	389	7918	2.09716	0.885863	0.266591	8.59387
GOTERM_BP_FAT	GO:0007422~peripheral nervous system development	7	2.45614	0.00688041	FBGN0010473, FBGN0000591, FBGN0004198, FBGN0016977, FBGN0013765, FBGN0016984, FBGN0003870	154	88	7937	4.09969	0.999244	0.206933	10.3846
SP_PIR_KEYWORDS	transmembrane	42	14.7368	6.38577e-05	FBGN0024836, FBGN0260446, FBGN0052704, FBGN0261401, FBGN0028561, FBGN0003733, FBGN0041625, FBGN0043043, FBGN0041248, FBGN0011259, FBGN0037501, FBGN0000464, FBGN0027108, FBGN0029709, FBGN0035486, FBGN0001134, FBGN0034880, FBGN0030766, FBGN0000206, FBGN0026398, FBGN0259215, FBGN0024189, FBGN0029909, FBGN0030218, FBGN0005592, FBGN0002921, FBGN0037590, FBGN0004657, FBGN0003011, FBGN0011591, FBGN00536…	274	1039	12980	1.91495	0.0113027	0.0056674	0.0784816
SMART	SM00060:FN3	9	3.15789	0.000104938	FBGN0010473, FBGN0000464, FBGN0053519, FBGN0086906, FBGN0024189, FBGN0003733, FBGN0038156, FBGN0028482, FBGN0259677	114	64	4824	5.95066	0.00960833	0.00960833	0.114583
GOTERM_BP_FAT	GO:0007389~pattern specification process	23	8.07018	0.000121311	FBGN0016977, FBGN0024836, FBGN0259212, FBGN0003721, FBGN0014143, FBGN0003733, FBGN0011591, FBGN0001078, FBGN0001233, FBGN0040809, FBGN0051481, FBGN0000591, FBGN0004198, FBGN0040487, FBGN0003382, FBGN0004795, FBGN0041161, FBGN0086906, FBGN0003079, FBGN0000166, FBGN0003270, FBGN0016984, FBGN0000206	154	480	7937	2.46958	0.118643	0.061194	0.192476
GOTERM_BP_FAT	GO:0003002~regionalization	22	7.7193	0.000154581	FBGN0016977, FBGN0024836, FBGN0003721, FBGN0014143, FBGN0003733, FBGN0011591, FBGN0001078, FBGN0001233, FBGN0040809, FBGN0051481, FBGN0000591, FBGN0004198, FBGN0040487, FBGN0003382, FBGN0004795, FBGN0041161, FBGN0086906, FBGN0003079, FBGN0000166, FBGN0003270, FBGN0016984, FBGN0000206	154	454	7937	2.49748	0.148649	0.0522302	0.245202
INTERPRO	IPR003598:Immunoglobulin subtype 2	10	3.50877	0.000168405	FBGN0010473, FBGN0000464, FBGN0053519, FBGN0086906, FBGN0085420, FBGN0024189, FBGN0005592, FBGN0051646, FBGN0038156, FBGN0028482	218	94	10196	4.9756	0.0619942	0.0211071	0.232886
INTERPRO	IPR013783:Immunoglobulin-like fold	11	3.85965	0.00018992	FBGN0010473, FBGN0000464, FBGN0053519, FBGN0086906, FBGN0085420, FBGN0024189, FBGN0014018, FBGN0005592, FBGN0051646, FBGN0038156, FBGN0028482	218	117	10196	4.39724	0.0696334	0.0178823	0.262604
SP_PIR_KEYWORDS	alternative splicing	28	9.82456	0.000247635	FBGN0024836, FBGN0013765, FBGN0003733, FBGN0041248, FBGN0003517, FBGN0001078, FBGN0014859, FBGN0051481, FBGN0020306, FBGN0035486, FBGN0003079, FBGN0019809, FBGN0012051, FBGN0016977, FBGN0003721, FBGN0014018, FBGN0002921, FBGN0261385, FBGN0011764, FBGN0010473, FBGN0004795, FBGN0003380, FBGN0086906, FBGN0025360, FBGN0000166, FBGN0038197, FBGN0026388, FBGN0003870	274	616	12980	2.15328	0.0431269	0.0145874	0.304029
SMART	SM00408:IGc2	10	3.50877	0.000310101	FBGN0010473, FBGN0000464, FBGN0053519, FBGN0086906, FBGN0085420, FBGN0024189, FBGN0005592, FBGN0051646, FBGN0038156, FBGN0028482	114	94	4824	4.50168	0.0281305	0.0141656	0.338259
INTERPRO	IPR008957:Fibronectin, type III-like fold	7	2.45614	0.000449337	FBGN0010473, FBGN0000464, FBGN0053519, FBGN0086906, FBGN0024189, FBGN0038156, FBGN0028482	218	47	10196	6.96584	0.156998	0.0335805	0.620266
SP_PIR_KEYWORDS	membrane	42	14.7368	0.00045423	FBGN0024836, FBGN0035344, FBGN0052704, FBGN0260446, FBGN0261401, FBGN0028561, FBGN0003733, FBGN0041625, FBGN0041248, FBGN0010019, FBGN0011259, FBGN0037501, FBGN0000464, FBGN0027108, FBGN0029709, FBGN0035486, FBGN0001134, FBGN0034880, FBGN0030766, FBGN0000206, FBGN0026398, FBGN0259215, FBGN0024189, FBGN0030218, FBGN0005592, FBGN0002921, FBGN0037590, FBGN0004657, FBGN0003011, FBGN0011591, FBGN00373…	274	1139	12980	1.74683	0.0776876	0.0200148	0.557023
SP_PIR_KEYWORDS	heat shock	4	1.40351	0.000476521	FBGN0001225, FBGN0001233, FBGN0013279, FBGN0001223	274	8	12980	23.6861	0.0813416	0.016825	0.584285
SP_PIR_KEYWORDS	stress-induced protein	4	1.40351	0.000476521	FBGN0001225, FBGN0001233, FBGN0013279, FBGN0001223	274	8	12980	23.6861	0.0813416	0.016825	0.584285
GOTERM_BP_FAT	GO:0009266~response to temperature stimulus	8	2.80702	0.000484141	FBGN0001225, FBGN0020258, FBGN0002921, FBGN0051354, FBGN0001234, FBGN0001233, FBGN0013279, FBGN0001223	154	73	7937	5.64811	0.395959	0.0959066	0.766083
UP_SEQ_FEATURE	topological domain:Extracellular	20	7.01754	0.000513838	FBGN0024836, FBGN0005592, FBGN0003733, FBGN0041625, FBGN0037590, FBGN0004657, FBGN0041248, FBGN0037324, FBGN0010473, FBGN0011259, FBGN0000464, FBGN0027108, FBGN0035486, FBGN0001134, FBGN0034880, FBGN0010414, FBGN0030766, FBGN0000206, FBGN0026398, FBGN0026388	83	309	2975	2.31996	0.17233	0.17233	0.705684
GOTERM_BP_FAT	GO:0045165~cell fate commitment	14	4.91228	0.00051814	FBGN0016977, FBGN0024836, FBGN0005592, FBGN0003733, FBGN0011591, FBGN0013733, FBGN0001233, FBGN0040809, FBGN0040487, FBGN0004198, FBGN0000591, FBGN0003270, FBGN0000206, FBGN0003870	154	232	7937	3.11011	0.416974	0.0859962	0.819674
GOTERM_CC_FAT	GO:0016021~integral to membrane	48	16.8421	0.000635859	FBGN0024836, FBGN0260446, FBGN0052704, FBGN0261401, FBGN0036158, FBGN0028561, FBGN0003733, FBGN0041625, FBGN0043043, FBGN0034458, FBGN0041248, FBGN0011259, FBGN0037501, FBGN0000464, FBGN0027108, FBGN0029709, FBGN0035486, FBGN0035010, FBGN0001134, FBGN0034880, FBGN0030766, FBGN0000206, FBGN0026398, FBGN0259210, FBGN0259215, FBGN0029909, FBGN0030218, FBGN0005592, FBGN0002921, FBGN0037590, FBGN00046…	110	1360	4786	1.53561	0.129477	0.129477	0.805218
GOTERM_MF_FAT	GO:0005230~extracellular ligand-gated ion channel activity	7	2.45614	0.000666793	FBGN0037501, FBGN0036757, FBGN0052704, FBGN0259215, FBGN0261401, FBGN0001134, FBGN0003011	165	52	7918	6.45991	0.195966	0.195966	0.898975
GOTERM_BP_FAT	GO:0000904~cell morphogenesis involved in differentiation	16	5.61404	0.000715652	FBGN0259108, FBGN0016977, FBGN0024836, FBGN0003721, FBGN0010583, FBGN0004657, FBGN0013733, FBGN0086408, FBGN0011259, FBGN0000591, FBGN0004198, FBGN0000464, FBGN0004795, FBGN0003380, FBGN0019809, FBGN0003870	154	303	7937	2.72153	0.525389	0.100994	1.13047
GOTERM_BP_FAT	GO:0030182~neuron differentiation	19	6.66667	0.00084865	FBGN0259108, FBGN0259210, FBGN0016977, FBGN0024836, FBGN0003721, FBGN0010583, FBGN0004657, FBGN0013733, FBGN0001233, FBGN0011259, FBGN0000591, FBGN0004198, FBGN0000464, FBGN0004795, FBGN0003380, FBGN0025360, FBGN0019809, FBGN0000206, FBGN0003870	154	409	7937	2.39423	0.586798	0.104593	1.33923
GOTERM_CC_FAT	GO:0031224~intrinsic to membrane	48	16.8421	0.000934834	FBGN0024836, FBGN0260446, FBGN0052704, FBGN0261401, FBGN0036158, FBGN0028561, FBGN0003733, FBGN0041625, FBGN0043043, FBGN0034458, FBGN0041248, FBGN0011259, FBGN0037501, FBGN0000464, FBGN0027108, FBGN0029709, FBGN0035486, FBGN0035010, FBGN0001134, FBGN0034880, FBGN0030766, FBGN0000206, FBGN0026398, FBGN0259210, FBGN0259215, FBGN0029909, FBGN0030218, FBGN0005592, FBGN0002921, FBGN0037590, FBGN00046…	110	1382	4786	1.51117	0.184447	0.0969204	1.18176
SP_PIR_KEYWORDS	developmental protein	24	8.42105	0.00105904	FBGN0259108, FBGN0016977, FBGN0024836, FBGN0013765, FBGN0014143, FBGN0005592, FBGN0003733, FBGN0261385, FBGN0003517, FBGN0011591, FBGN0014859, FBGN0051481, FBGN0038225, FBGN0020306, FBGN0011259, FBGN0000591, FBGN0004198, FBGN0086904, FBGN0004795, FBGN0025360, FBGN0000166, FBGN0003270, FBGN0019809, FBGN0038197	274	540	12980	2.10543	0.171889	0.0309458	1.29427
GOTERM_BP_FAT	GO:0007169~transmembrane receptor protein tyrosine kinase signaling pathway	9	3.15789	0.00116419	FBGN0000591, FBGN0016977, FBGN0003079, FBGN0005592, FBGN0003733, FBGN0010583, FBGN0038197, FBGN0000206, FBGN0001233	154	109	7937	4.25551	0.702585	0.0961141	1.83287
SP_PIR_KEYWORDS	stress response	5	1.75439	0.00123646	FBGN0001225, FBGN0051354, FBGN0001233, FBGN0013279, FBGN0001223	274	23	12980	10.2983	0.197662	0.030971	1.50959
GOTERM_BP_FAT	GO:0031175~neuron projection development	15	5.26316	0.00124403	FBGN0259108, FBGN0016977, FBGN0024836, FBGN0003721, FBGN0010583, FBGN0004657, FBGN0013733, FBGN0011259, FBGN0000591, FBGN0004198, FBGN0000464, FBGN0004795, FBGN0003380, FBGN0019809, FBGN0003870	154	287	7937	2.69367	0.726333	0.0884057	1.95742
GOTERM_BP_FAT	GO:0048667~cell morphogenesis involved in neuron differentiation	15	5.26316	0.0012861	FBGN0259108, FBGN0016977, FBGN0024836, FBGN0003721, FBGN0010583, FBGN0004657, FBGN0013733, FBGN0011259, FBGN0000591, FBGN0004198, FBGN0000464, FBGN0004795, FBGN0003380, FBGN0019809, FBGN0003870	154	288	7937	2.68432	0.738073	0.0803211	2.02298
UP_SEQ_FEATURE	topological domain:Cytoplasmic	22	7.7193	0.0016728	FBGN0024836, FBGN0005592, FBGN0003733, FBGN0041625, FBGN0037590, FBGN0004657, FBGN0041248, FBGN0011591, FBGN0037324, FBGN0010473, FBGN0011259, FBGN0000464, FBGN0027108, FBGN0003380, FBGN0035486, FBGN0001134, FBGN0034880, FBGN0010414, FBGN0030766, FBGN0000206, FBGN0026398, FBGN0026388	83	394	2975	2.00141	0.459958	0.265124	2.28044
GOTERM_BP_FAT	GO:0030030~cell projection organization	17	5.96491	0.00173076	FBGN0259108, FBGN0016977, FBGN0024836, FBGN0003721, FBGN0005592, FBGN0010583, FBGN0004657, FBGN0013733, FBGN0011259, FBGN0000591, FBGN0004198, FBGN0003382, FBGN0000464, FBGN0004795, FBGN0003380, FBGN0019809, FBGN0003870	154	365	7937	2.40044	0.835243	0.100643	2.71345
INTERPRO	IPR013151:Immunoglobulin	8	2.80702	0.00176598	FBGN0000464, FBGN0086906, FBGN0085420, FBGN0024189, FBGN0005592, FBGN0051646, FBGN0038156, FBGN0028482	218	82	10196	4.56299	0.489143	0.0914927	2.41728
SMART	SM00409:IG	9	3.15789	0.00180462	FBGN0010473, FBGN0053519, FBGN0086906, FBGN0085420, FBGN0024189, FBGN0005592, FBGN0051646, FBGN0038156, FBGN0028482	114	97	4824	3.92621	0.153102	0.0538855	1.95396
GOTERM_BP_FAT	GO:0048813~dendrite morphogenesis	9	3.15789	0.00183623	FBGN0011259, FBGN0000591, FBGN0259108, FBGN0004198, FBGN0024836, FBGN0003721, FBGN0019809, FBGN0013733, FBGN0003870	154	117	7937	3.96454	0.852403	0.100839	2.87654
INTERPRO	IPR007110:Immunoglobulin-like	10	3.50877	0.00200501	FBGN0010473, FBGN0000464, FBGN0053519, FBGN0086906, FBGN0085420, FBGN0024189, FBGN0005592, FBGN0051646, FBGN0038156, FBGN0028482	218	132	10196	3.54323	0.533581	0.0909306	2.74027
GOTERM_BP_FAT	GO:0032989~cellular component morphogenesis	21	7.36842	0.00216691	FBGN0259108, FBGN0016977, FBGN0024836, FBGN0259212, FBGN0000360, FBGN0003721, FBGN0010583, FBGN0004657, FBGN0013733, FBGN0086408, FBGN0011259, FBGN0000591, FBGN0004198, FBGN0004795, FBGN0000464, FBGN0003380, FBGN0086906, FBGN0003079, FBGN0019809, FBGN0000358, FBGN0003870	154	518	7937	2.08942	0.895462	0.112062	3.38626
GOTERM_BP_FAT	GO:0007423~sensory organ development	18	6.31579	0.0022531	FBGN0259108, FBGN0259210, FBGN0016977, FBGN0024836, FBGN0259212, FBGN0011591, FBGN0013733, FBGN0001233, FBGN0040809, FBGN0000591, FBGN0040487, FBGN0004198, FBGN0000464, FBGN0025360, FBGN0003270, FBGN0038197, FBGN0000206, FBGN0003870	154	410	7937	2.26269	0.904452	0.110776	3.5187
SP_PIR_KEYWORDS	Immunoglobulin domain	6	2.10526	0.00295738	FBGN0010473, FBGN0000464, FBGN0086906, FBGN0024189, FBGN0005592, FBGN0038156	274	47	12980	6.04752	0.40974	0.0568944	3.57583
GOTERM_MF_FAT	GO:0022834~ligand-gated channel activity	7	2.45614	0.00316299	FBGN0037501, FBGN0036757, FBGN0052704, FBGN0259215, FBGN0261401, FBGN0001134, FBGN0003011	165	70	7918	4.79879	0.645106	0.228165	4.19833
GOTERM_MF_FAT	GO:0005234~extracellular-glutamate-gated ion channel activity	5	1.75439	0.00319407	FBGN0037501, FBGN0036757, FBGN0052704, FBGN0259215, FBGN0261401	165	30	7918	7.99798	0.648706	0.188788	4.23876
GOTERM_BP_FAT	GO:0001709~cell fate determination	9	3.15789	0.00338189	FBGN0000591, FBGN0004198, FBGN0040487, FBGN0016977, FBGN0003733, FBGN0003270, FBGN0013733, FBGN0003870, FBGN0040809	154	129	7937	3.59574	0.970593	0.148109	5.23761
GOTERM_BP_FAT	GO:0048858~cell projection morphogenesis	15	5.26316	0.00341795	FBGN0259108, FBGN0016977, FBGN0024836, FBGN0003721, FBGN0010583, FBGN0004657, FBGN0013733, FBGN0011259, FBGN0000591, FBGN0004198, FBGN0000464, FBGN0004795, FBGN0003380, FBGN0019809, FBGN0003870	154	320	7937	2.41589	0.97168	0.143554	5.29204
GOTERM_BP_FAT	GO:0050877~neurological system process	21	7.36842	0.00397355	FBGN0043534, FBGN0259108, FBGN0011293, FBGN0002921, FBGN0041625, FBGN0037590, FBGN0004657, FBGN0041248, FBGN0003011, FBGN0034768, FBGN0037324, FBGN0011259, FBGN0004198, FBGN0083228, FBGN0003380, FBGN0035486, FBGN0010414, FBGN0000206, FBGN0026398, FBGN0026388, FBGN0003870	154	546	7937	1.98227	0.984152	0.158607	6.12707
SP_PIR_KEYWORDS	transducer	13	4.5614	0.00399521	FBGN0024836, FBGN0260446, FBGN0029909, FBGN0041625, FBGN0037590, FBGN0041248, FBGN0053639, FBGN0037324, FBGN0035486, FBGN0000206, FBGN0030766, FBGN0026398, FBGN0026388	274	234	12980	2.63179	0.509619	0.0687776	4.80259
GOTERM_BP_FAT	GO:0032990~cell part morphogenesis	15	5.26316	0.0046173	FBGN0259108, FBGN0016977, FBGN0024836, FBGN0003721, FBGN0010583, FBGN0004657, FBGN0013733, FBGN0011259, FBGN0000591, FBGN0004198, FBGN0000464, FBGN0004795, FBGN0003380, FBGN0019809, FBGN0003870	154	331	7937	2.3356	0.991915	0.175278	7.08595
GOTERM_BP_FAT	GO:0000902~cell morphogenesis	18	6.31579	0.00486799	FBGN0259108, FBGN0016977, FBGN0024836, FBGN0259212, FBGN0003721, FBGN0010583, FBGN0004657, FBGN0013733, FBGN0086408, FBGN0011259, FBGN0000591, FBGN0004198, FBGN0000464, FBGN0004795, FBGN0003380, FBGN0003079, FBGN0019809, FBGN0003870	154	442	7937	2.09887	0.99378	0.17748	7.45687
SP_PIR_KEYWORDS	ion transport	11	3.85965	0.00517292	FBGN0037501, FBGN0038652, FBGN0003380, FBGN0052704, FBGN0259215, FBGN0020258, FBGN0261401, FBGN0002921, FBGN0001134, FBGN0003011, FBGN0020368	274	182	12980	2.86316	0.602742	0.0804993	6.17731
GOTERM_MF_FAT	GO:0022803~passive transmembrane transporter activity	11	3.85965	0.00537533	FBGN0037501, FBGN0027108, FBGN0036757, FBGN0003380, FBGN0052704, FBGN0259215, FBGN0020258, FBGN0261401, FBGN0001134, FBGN0003011, FBGN0010414	165	187	7918	2.82282	0.82838	0.254534	7.03716
GOTERM_BP_FAT	GO:0007517~muscle organ development	9	3.15789	0.00554957	FBGN0259108, FBGN0083228, FBGN0004795, FBGN0086906, FBGN0024189, FBGN0005592, FBGN0004657, FBGN0013733, FBGN0038197	154	140	7937	3.31322	0.996952	0.193106	8.45834
GOTERM_BP_FAT	GO:0010160~formation of organ boundary	5	1.75439	0.00588796	FBGN0000591, FBGN0004198, FBGN0040487, FBGN0003270, FBGN0040809	154	38	7937	6.78144	0.997861	0.197122	8.95177
SP_PIR_KEYWORDS	olfaction	7	2.45614	0.00593986	FBGN0043534, FBGN0041625, FBGN0037590, FBGN0004657, FBGN0026398, FBGN0037324, FBGN0026388	274	78	12980	4.25136	0.653699	0.0845785	7.06272
GOTERM_BP_FAT	GO:0007167~enzyme linked receptor protein signaling pathway	9	3.15789	0.00682944	FBGN0000591, FBGN0016977, FBGN0003079, FBGN0005592, FBGN0003733, FBGN0010583, FBGN0038197, FBGN0000206, FBGN0001233	154	145	7937	3.19897	0.999202	0.211635	10.3115
GOTERM_BP_FAT	GO:0048645~organ formation	5	1.75439	0.00707669	FBGN0000591, FBGN0004198, FBGN0040487, FBGN0003270, FBGN0040809	154	40	7937	6.44237	0.999384	0.206286	10.6654
SP_PIR_KEYWORDS	dna-binding	18	6.31579	0.00711304	FBGN0002707, FBGN0014143, FBGN0001078, FBGN0011764, FBGN0000448, FBGN0053891, FBGN0014859, FBGN0051481, FBGN0020306, FBGN0000591, FBGN0004198, FBGN0004795, FBGN0025360, FBGN0259113, FBGN0000166, FBGN0019809, FBGN0038197, FBGN0003870	274	417	12980	2.04485	0.71935	0.0931171	8.40228
GOTERM_BP_FAT	GO:0050890~cognition	15	5.26316	0.00747968	FBGN0043534, FBGN0259108, FBGN0011293, FBGN0041625, FBGN0037590, FBGN0004657, FBGN0041248, FBGN0034768, FBGN0037324, FBGN0004198, FBGN0003380, FBGN0035486, FBGN0000206, FBGN0026398, FBGN0026388	154	350	7937	2.20881	0.999597	0.21088	11.2395
GOTERM_BP_FAT	GO:0008340~determination of adult life span	7	2.45614	0.00894981	FBGN0001225, FBGN0002921, FBGN0004657, FBGN0038197, FBGN0030766, FBGN0001223, FBGN0023511	154	93	7937	3.87928	0.999914	0.240622	13.3045
GOTERM_BP_FAT	GO:0007568~aging	7	2.45614	0.00894981	FBGN0001225, FBGN0002921, FBGN0004657, FBGN0038197, FBGN0030766, FBGN0001223, FBGN0023511	154	93	7937	3.87928	0.999914	0.240622	13.3045
GOTERM_BP_FAT	GO:0010259~multicellular organismal aging	7	2.45614	0.00894981	FBGN0001225, FBGN0002921, FBGN0004657, FBGN0038197, FBGN0030766, FBGN0001223, FBGN0023511	154	93	7937	3.87928	0.999914	0.240622	13.3045
GOTERM_BP_FAT	GO:0030097~hemopoiesis	5	1.75439	0.0091407	FBGN0020306, FBGN0032209, FBGN0003079, FBGN0004657, FBGN0019809	154	43	7937	5.9929	0.999929	0.238999	13.5693
GOTERM_BP_FAT	GO:0009408~response to heat	6	2.10526	0.00980396	FBGN0001225, FBGN0051354, FBGN0001234, FBGN0001233, FBGN0013279, FBGN0001223	154	68	7937	4.54756	0.999965	0.247908	14.4835
GOTERM_BP_FAT	GO:0048859~formation of anatomical boundary	5	1.75439	0.00990709	FBGN0000591, FBGN0004198, FBGN0040487, FBGN0003270, FBGN0040809	154	44	7937	5.8567	0.999968	0.244312	14.6249

## Sheet: Commonly DOWN in C-I and C-IV
Category	Term	Count	%	PValue	Genes	List Total	Pop Hits	Pop Total	Fold Enrichment	Bonferroni	Benjamini	FDR
INTERPRO	IPR008283:Peptidase M17, leucyl aminopeptidase, N-terminal	6	1.02389	5.19893e-06	FBGN0259795, FBGN0052351, FBGN0034132, FBGN0035915, FBGN0033868, FBGN0052064	411	8	10196	18.6058	0.0031456	0.0031456	0.0076886
INTERPRO	IPR011356:Peptidase M17, leucyl aminopeptidase	6	1.02389	5.19893e-06	FBGN0259795, FBGN0052351, FBGN0034132, FBGN0035915, FBGN0033868, FBGN0052064	411	8	10196	18.6058	0.0031456	0.0031456	0.0076886
INTERPRO	IPR005634:Male specific sperm protein	3	0.511945	0.00917045	FBGN0004172, FBGN0004174, FBGN0004175	411	4	10196	18.6058	0.996238	0.502354	12.7376
GOTERM_BP_FAT	GO:0009309~amine biosynthetic process	7	1.19454	0.00551865	FBGN0001208, FBGN0032350, FBGN0020385, FBGN0004907, FBGN0038516, FBGN0032077, FBGN0001142	278	47	7937	4.25218	0.998458	0.801839	8.53222
COG_ONTOLOGY	Secondary metabolites biosynthesis, transport, and catabolism	12	2.04778	4.3066e-05	FBGN0033979, FBGN0034387, FBGN0025454, FBGN0031694, FBGN0015036, FBGN0039519, FBGN0086917, FBGN0005670, FBGN0038037, FBGN0003388, FBGN0031432, FBGN0013771	39	91	1237	4.18259	0.000559714	0.000559714	0.0285089
GOTERM_MF_FAT	GO:0008235~metalloexopeptidase activity	7	1.19454	0.00616042	FBGN0259795, FBGN0052351, FBGN0034132, FBGN0035915, FBGN0033868, FBGN0004648, FBGN0052064	311	43	7918	4.14462	0.946553	0.386257	8.45309
GOTERM_MF_FAT	GO:0016811~hydrolase activity, acting on carbon-nitrogen (but not peptide) bonds, in linear amides	9	1.53584	0.0024333	FBGN0029689, FBGN0052751, FBGN0051414, FBGN0035806, FBGN0037759, FBGN0045064, FBGN0038788, FBGN0043577, FBGN0010825	311	61	7918	3.75636	0.684876	0.206227	3.42205
GOTERM_BP_FAT	GO:0016053~organic acid biosynthetic process	8	1.36519	0.0066292	FBGN0034145, FBGN0032350, FBGN0020385, FBGN0000406, FBGN0038516, FBGN0030509, FBGN0032077, FBGN0001142	278	64	7937	3.56879	0.999583	0.789105	10.1645
GOTERM_BP_FAT	GO:0046394~carboxylic acid biosynthetic process	8	1.36519	0.0066292	FBGN0034145, FBGN0032350, FBGN0020385, FBGN0000406, FBGN0038516, FBGN0030509, FBGN0032077, FBGN0001142	278	64	7937	3.56879	0.999583	0.789105	10.1645
GOTERM_MF_FAT	GO:0020037~heme binding	15	2.55973	0.00112346	FBGN0033979, FBGN0034387, FBGN0031694, FBGN0015036, FBGN0039519, FBGN0000406, FBGN0031432, FBGN0031596, FBGN0025454, FBGN0086917, FBGN0038037, FBGN0005670, FBGN0003388, FBGN0013771, FBGN0036575	311	140	7918	2.72784	0.413052	0.233874	1.59374
GOTERM_MF_FAT	GO:0046906~tetrapyrrole binding	15	2.55973	0.00112346	FBGN0033979, FBGN0034387, FBGN0031694, FBGN0015036, FBGN0039519, FBGN0000406, FBGN0031432, FBGN0031596, FBGN0025454, FBGN0086917, FBGN0038037, FBGN0005670, FBGN0003388, FBGN0013771, FBGN0036575	311	140	7918	2.72784	0.413052	0.233874	1.59374
GOTERM_MF_FAT	GO:0009055~electron carrier activity	20	3.41297	0.000340476	FBGN0033979, FBGN0034387, FBGN0031694, FBGN0015036, FBGN0039519, FBGN0000406, FBGN0031432, FBGN0259697, FBGN0025454, FBGN0004174, FBGN0086917, FBGN0034658, FBGN0005670, FBGN0038037, FBGN0029752, FBGN0033564, FBGN0003388, FBGN0013771, FBGN0004175, FBGN0036575	311	202	7918	2.52077	0.14906	0.14906	0.485518
GOTERM_BP_FAT	GO:0006952~defense response	15	2.55973	0.00284826	FBGN0034068, FBGN0035806, FBGN0052279, FBGN0031951, FBGN0051741, FBGN0044812, FBGN0043577, FBGN0030926, FBGN0035290, FBGN0032773, FBGN0030774, FBGN0004426, FBGN0025574, FBGN0004425, FBGN0040322	278	173	7937	2.47546	0.964464	0.81149	4.49268
GOTERM_BP_FAT	GO:0044271~nitrogen compound biosynthetic process	18	3.07167	0.00322181	FBGN0051729, FBGN0038516, FBGN0004145, FBGN0032077, FBGN0039241, FBGN0085520, FBGN0033952, FBGN0035585, FBGN0040507, FBGN0001208, FBGN0040509, FBGN0020385, FBGN0051477, FBGN0032350, FBGN0004907, FBGN0001142, FBGN0038458, FBGN0037402	278	233	7937	2.20561	0.977077	0.71593	5.06766
GOTERM_BP_FAT	GO:0055114~oxidation reduction	38	6.48464	0.000822196	FBGN0034387, FBGN0033203, FBGN0051075, FBGN0031694, FBGN0000406, FBGN0034364, FBGN0030509, FBGN0029648, FBGN0031432, FBGN0259697, FBGN0033274, FBGN0030029, FBGN0051013, FBGN0037801, FBGN0040509, FBGN0034105, FBGN0020385, FBGN0086917, FBGN0040308, FBGN0036830, FBGN0033979, FBGN0015036, FBGN0039519, FBGN0000055, FBGN0038516, FBGN0000640, FBGN0051644, FBGN0034145, FBGN0001208, FBGN0025454, FBGN00323…	278	620	7937	1.74986	0.618011	0.618011	1.31683
INTERPRO	IPR000819:Peptidase M17, leucyl aminopeptidase, C-terminal	6	1.02389	2.1876e-05	FBGN0259795, FBGN0052351, FBGN0034132, FBGN0035915, FBGN0033868, FBGN0052064	411	10	10196	14.8847	0.0131695	0.00660658	0.0323483
PIR_SUPERFAMILY	PIRSF001116:cytosol aminopeptidase	4	0.682594	0.00169769	FBGN0052351, FBGN0035915, FBGN0033868, FBGN0052064	120	6	2596	14.4222	0.183066	0.183066	1.9287
SMART	SM00689:DM6	4	0.682594	0.00545546	FBGN0033953, FBGN0033286, FBGN0033287, FBGN0053340	186	10	4824	10.3742	0.498058	0.498058	6.13858
INTERPRO	IPR006611:Protein of unknown function DUF1431, cysteine-rich, Drosophila	4	0.682594	0.00627075	FBGN0033953, FBGN0033286, FBGN0033287, FBGN0053340	411	10	10196	9.92311	0.977897	0.419913	8.8836
PIR_SUPERFAMILY	PIRSF001711:ADP-ribosylation factor	4	0.682594	0.0064419	FBGN0038947, FBGN0038915, FBGN0037551, FBGN0000115	120	9	2596	9.61481	0.536554	0.319232	7.13984
GOTERM_MF_FAT	GO:0030145~manganese ion binding	9	1.53584	0.00156314	FBGN0259795, FBGN0052351, FBGN0034132, FBGN0035915, FBGN0033868, FBGN0034025, FBGN0023535, FBGN0052064, FBGN0031681	311	57	7918	4.01997	0.523606	0.169209	2.21103
INTERPRO	IPR002401:Cytochrome P450, E-class, group I	12	2.04778	0.000237209	FBGN0033979, FBGN0034387, FBGN0025454, FBGN0031694, FBGN0015036, FBGN0039519, FBGN0086917, FBGN0005670, FBGN0038037, FBGN0003388, FBGN0031432, FBGN0013771	411	77	10196	3.86615	0.133909	0.0467917	0.350243
INTERPRO	IPR001128:Cytochrome P450	12	2.04778	0.000628243	FBGN0033979, FBGN0034387, FBGN0025454, FBGN0031694, FBGN0015036, FBGN0039519, FBGN0086917, FBGN0005670, FBGN0038037, FBGN0003388, FBGN0031432, FBGN0013771	411	86	10196	3.46155	0.316709	0.0908169	0.925118
INTERPRO	IPR017972:Cytochrome P450, conserved site	12	2.04778	0.00101559	FBGN0033979, FBGN0034387, FBGN0025454, FBGN0031694, FBGN0015036, FBGN0039519, FBGN0086917, FBGN0005670, FBGN0038037, FBGN0003388, FBGN0031432, FBGN0013771	411	91	10196	3.27136	0.459768	0.11587	1.49151
INTERPRO	IPR017973:Cytochrome P450, C-terminal region	11	1.87713	0.00209235	FBGN0033979, FBGN0034387, FBGN0025454, FBGN0031694, FBGN0015036, FBGN0039519, FBGN0005670, FBGN0038037, FBGN0003388, FBGN0031432, FBGN0013771	411	85	10196	3.21042	0.718969	0.19067	3.0502
UP_SEQ_FEATURE	metal ion-binding site:Iron (heme axial ligand)	12	2.04778	0.00105007	FBGN0033979, FBGN0034387, FBGN0025454, FBGN0031694, FBGN0015036, FBGN0039519, FBGN0005670, FBGN0038037, FBGN0000406, FBGN0003388, FBGN0031432, FBGN0013771	117	96	2975	3.17842	0.258757	0.139045	1.3833
SP_PIR_KEYWORDS	Monooxygenase	13	2.21843	0.00116553	FBGN0034387, FBGN0033979, FBGN0031694, FBGN0015036, FBGN0039519, FBGN0031432, FBGN0025454, FBGN0001208, FBGN0086917, FBGN0038037, FBGN0005670, FBGN0003388, FBGN0013771	570	98	12980	3.02077	0.202477	0.106959	1.44391
SP_PIR_KEYWORDS	heme	14	2.38908	0.00112316	FBGN0033979, FBGN0034387, FBGN0031694, FBGN0015036, FBGN0039519, FBGN0000406, FBGN0031432, FBGN0025454, FBGN0086917, FBGN0038037, FBGN0005670, FBGN0003388, FBGN0013771, FBGN0036575	570	111	12980	2.87214	0.195888	0.195888	1.39176
GOTERM_CC_FAT	GO:0019898~extrinsic to membrane	13	2.21843	0.00814071	FBGN0033979, FBGN0031694, FBGN0015036, FBGN0039519, FBGN0001105, FBGN0031432, FBGN0052751, FBGN0025454, FBGN0038037, FBGN0005670, FBGN0001122, FBGN0037551, FBGN0013771	171	154	4786	2.36265	0.852322	0.615711	9.97501
SP_PIR_KEYWORDS	iron	18	3.07167	0.00199662	FBGN0033979, FBGN0034387, FBGN0031694, FBGN0015036, FBGN0039519, FBGN0000406, FBGN0031432, FBGN0259697, FBGN0036212, FBGN0025454, FBGN0001208, FBGN0086917, FBGN0005670, FBGN0038037, FBGN0053093, FBGN0003388, FBGN0013771, FBGN0036575	570	177	12980	2.31579	0.321406	0.12124	2.46175
GOTERM_MF_FAT	GO:0005506~iron ion binding	22	3.75427	0.00127187	FBGN0033979, FBGN0034387, FBGN0031694, FBGN0015036, FBGN0039519, FBGN0000406, FBGN0034364, FBGN0030509, FBGN0031432, FBGN0259697, FBGN0031596, FBGN0036212, FBGN0001208, FBGN0051013, FBGN0025454, FBGN0086917, FBGN0005670, FBGN0038037, FBGN0053093, FBGN0003388, FBGN0013771, FBGN0036575	311	260	7918	2.15429	0.45297	0.182156	1.80251
GOTERM_CC_FAT	GO:0005783~endoplasmic reticulum	21	3.58362	0.00232279	FBGN0033979, FBGN0040737, FBGN0031694, FBGN0015036, FBGN0039519, FBGN0029121, FBGN0015831, FBGN0030509, FBGN0031432, FBGN0031673, FBGN0038947, FBGN0051013, FBGN0025454, FBGN0053113, FBGN0005670, FBGN0038037, FBGN0033691, FBGN0045064, FBGN0039668, FBGN0041775, FBGN0013771	171	284	4786	2.06956	0.419674	0.419674	2.94534
UP_SEQ_FEATURE	splice variant	40	6.82594	0.00042871	FBGN0000259, FBGN0019960, FBGN0001139, FBGN0002781, FBGN0015239, FBGN0027106, FBGN0004648, FBGN0016123, FBGN0039209, FBGN0000116, FBGN0261239, FBGN0260632, FBGN0020385, FBGN0004907, FBGN0013263, FBGN0259174, FBGN0019828, FBGN0010382, FBGN0003256, FBGN0000639, FBGN0040322, FBGN0034897, FBGN0015524, FBGN0024187, FBGN0005658, FBGN0063485, FBGN0010225, FBGN0005670, FBGN0038037, FBGN0051004, FBGN00204…	117	604	2975	1.68393	0.115036	0.115036	0.566913
