# Supplementary material for: Functional Genomic Analyses of Two Morphologically Distinct Classes of Drosophila Sensory Neurons: Post-Mitotic Roles of Transcription Factors in Dendritic Patterning
Source: PLoS One. 2013 Aug 15;8(8):e72434. doi: 10.1371/journal.pone.0072434 (PMC3744488; doi:10.1371/journal.pone.0072434)
Supplement: Table S4 — List of transcripts expressed inversely between C-I and C-IV neurons are shown (all transcripts that were both upregulated in one class of neuron (C-I/C-IV) by 2-fold or greater and were also downregulated in the other class (C-I/C-IV) by 2-fold or greater with respect to whole larval controls (p≤0.01, ANOVA and Tukey’s HSD). Enriched gene categories obtained using DAVID analysis using inverse expression data as input are also provided. (XLS) [file pone.0072434.s006.xls]

## Sheet: UP-C-IV and DOWN C-I 
GeneSymbol	Description	ProbeName	Corrected p-value	p-value	Fold change([Class I] vs [Whole Larva RNA])	Fold change([Class IV] vs [Whole Larva RNA])		# submitted_id	converrted_id
ATP8	CG34072 [Source:FlyBase;GeneId:FBgn0013673] [FBtr0100866]	A_09_P029721	0.00620016	0.000550629	-31.2858	50.2186		ATP8	FBgn0013673
ND4	CG34085 [Source:FlyBase;GeneId:FBgn0013682] [FBtr0100879]	A_09_P050486	0.00442844	0.000286571	-33.5369	25.7089		ND4	FBgn0262952
Ca-alpha1T	CG15899 [Source:FlyBase;GeneId:FBgn0029846] [FBtr0089393]	A_09_P045926	0.0028677	0.000110737	-3.86764	24.518		Ca-alpha1T	FBgn0264386
CG31548	CG31548 [Source:FlyBase;GeneId:FBgn0051548] [FBtr0078736]	A_09_P060111	0.00420814	0.000252262	-2.99372	22.7725		CG31548	FBgn0051548
ND4	CG34085 [Source:FlyBase;GeneId:FBgn0013682] [FBtr0100879]	A_09_P029761	0.00416316	0.000245116	-8.2726	17.7095		ND4	FBgn0262952
PH4alphaMP	CG9726 [Source:FlyBase;GeneId:FBgn0026190] [FBtr0085689]	A_09_P078266	0.00349491	0.000167845	-2.79494	15.7106		PH4alphaMP	FBgn0026190
repo	CG31240 [Source:FlyBase;GeneId:FBgn0011701] [FBtr0083564]	A_09_P013406	0.00597815	0.000512786	-2.86722	14.4457		repo	FBgn0011701
CG8087	CG8087 [Source:FlyBase;GeneId:FBgn0038241] [FBtr0082983]	A_09_P075086	0.00164354	2.89115e-05	-111.212	11.6293		CG8087	FBgn0038241
Hira	CG12153 [Source:FlyBase;GeneId:FBgn0022786] [FBtr0071070]	A_09_P033081	0.00580012	0.000483574	-9.48513	11.5976		Hira	FBgn0022786
CG4702	CG4702 [Source:FlyBase;GeneId:FBgn0037992] [FBtr0082550]	A_09_P074171	0.00301699	0.000125365	-2.20952	10.9072		CG4702	FBgn0037992
CG8408	CG8408 [Source:FlyBase;GeneId:FBgn0030850] [FBtr0074487]	A_09_P039841	0.00509533	0.000374423	-10.3701	10.7045		CG8408	FBgn0030850
CG34445	CG34445 [Source:FlyBase;GeneId:FBgn0085474] [FBtr0112749]	A_09_P206845	0.00693563	0.00069771	-4.87862	10.5225		CG34445	FBgn0085474
Cortactin	CG3637 [Source:FlyBase;GeneId:FBgn0025865] [FBtr0084039]	A_09_P134470	0.00910931	0.00113394	-5.1918	10.4215		Cortactin	FBgn0025865
Karl	CG4139 [Source:FlyBase;GeneId:FBgn0030334] [FBtr0073557]	A_09_P107605	0.00219384	5.64969e-05	-2.64238	9.78842		Karl	FBgn0030334
endoB	CG9834 [Source:FlyBase;GeneId:FBgn0034433] [FBtr0086558]	A_09_P009446	0.00413584	0.000242805	-12.5933	9.2551		endoB	FBgn0034433
lqfR	CG42250 [Source:FlyBase;GeneId:FBgn0261279] [FBtr0299516]	A_09_P109040	0.0056033	0.000455552	-4.98354	9.17806		lqfR	FBgn0261279
ND4	CG34085 [Source:FlyBase;GeneId:FBgn0013682] [FBtr0100879]	A_09_P124475	0.00659227	0.000626344	-8.34419	8.45101		ND4	FBgn0262952
Cortactin	CG3637 [Source:FlyBase;GeneId:FBgn0025865] [FBtr0084039]	A_09_P077986	0.00317176	0.000137638	-5.95897	8.22533		Cortactin	FBgn0025865
CG8927	CG8927 [Source:FlyBase;GeneId:FBgn0038405] [FBtr0100110]	A_09_P075726	0.00763611	0.000824928	-4.01673	8.06225		CG8927	FBgn0038405
Galpha49B	CG17759 [Source:FlyBase;GeneId:FBgn0004435] [FBtr0087829]	A_09_P010581	0.005766	0.000476706	-4.50449	7.92417		Galpha49B	FBgn0004435
wnd	CG8789 [Source:FlyBase;GeneId:FBgn0036896] [FBtr0074963]	A_09_P034701	0.00414512	0.000243491	-6.64827	7.89991		wnd	FBgn0036896
CG34371	CG34371 [Source:FlyBase;GeneId:FBgn0085400] [FBtr0112596]	A_09_P004016	0.00498442	0.000360664	-11.6206	7.70815		CG34371	FBgn0085400
Fim	CG8649 [Source:FlyBase;GeneId:FBgn0024238] [FBtr0074441]	A_09_P076736	0.00937278	0.00118402	-15.0116	7.38672		Fim	FBgn0024238
cutlet	CG33122 [Source:FlyBase;GeneId:FBgn0015376] [FBtr0077541]	A_09_P120850	0.00845112	0.000982528	-15.8158	7.27385		cutlet	FBgn0015376
CHKov2	CG10675 [Source:FlyBase;GeneId:FBgn0039328] [FBtr0084849]	A_09_P071616	0.00209412	4.98964e-05	-9.39972	7.11089		CHKov2	FBgn0039328
l(2)35Df	CG4152 [Source:FlyBase;GeneId:FBgn0001986] [FBtr0080760]	A_09_P043151	0.00163309	2.6501e-05	-6.88513	6.97603		l(2)35Df	FBgn0001986
CG5728	CG5728 [Source:FlyBase;GeneId:FBgn0039182] [FBtr0084632]	A_09_P071046	0.00552803	0.000445488	-2.48033	6.95236		CG5728	FBgn0039182
Proc-R	CG6986 [Source:FlyBase;GeneId:FBgn0029723] [FBtr0070713]	A_09_P067071	0.00570313	0.00046877	-25.4573	6.89398		Proc-R	FBgn0029723
Dys	CG34157 [Source:FlyBase;GeneId:FBgn0260003] [FBtr0110916]	A_09_P076746	0.0031227	0.000133039	-4.76252	6.63738		Dys	FBgn0260003
if	CG9623 [Source:FlyBase;GeneId:FBgn0001250] [FBtr0074357]	A_09_P042856	0.00563894	0.00045979	-3.57815	6.45371		if	FBgn0001250
CG15173	CG15173 [Source:FlyBase;GeneId:FBgn0032744] [FBtr0081178]	A_09_P023341	0.00548082	0.000437447	-30.8401	6.33687		CG15173	FBgn0032744
CG7747	CG7747 [Source:FlyBase;GeneId:FBgn0034109] [FBtr0087179]	A_09_P008306	0.0028677	0.00011175	-29.8191	6.11702		CG7747	FBgn0034109
CG5776	CG5776 [Source:FlyBase;GeneId:FBgn0032450] [FBtr0080407]	A_09_P022351	0.00295224	0.000118722	-11.5835	5.69469		CG5776	FBgn0032450
CG13384	CG13384 [Source:FlyBase;GeneId:FBgn0032036] [FBtr0079654]	A_09_P020841	0.00755139	0.000810709	-2.42665	5.45328		CG13384	FBgn0032036
skf	CG30021 [Source:FlyBase;GeneId:FBgn0050021] [FBtr0088196]	A_09_P057361	0.00991254	0.00132135	-2.62472	5.41371		skf	FBgn0262600
CG8492	This gene is referred to in FlyBase by the symbol Dmel\CG8492 (FBgn0035813). It is a protein_coding_gene from Drosophila melanogaster. Based on sequence similarity, it is predicted to have molecular function</span>: lysozyme activity. It is reported to be involved in the biological process</span>: antimicrobial humoral response. 4 alleles are reported. No phenotypic data is available. It has one …	A_09_P144205	0.00957278	0.00123229	-65.472	5.356		CG8492	FBgn0035813
CG6745	CG6745 [Source:FlyBase;GeneId:FBgn0035901] [FBtr0076620]	A_09_P053991	0.00206417	4.89499e-05	-16.5449	5.20465		CG6745	FBgn0035901
CG13901	CG13901 [Source:FlyBase;GeneId:FBgn0035164] [FBtr0072596]	A_09_P028111	0.00619439	0.000549114	-6.45999	4.98083		CG13901	FBgn0035164
COX2	CG34069 [Source:FlyBase;GeneId:FBgn0013675] [FBtr0100863]	A_09_P029731	0.00846591	0.000985974	-4.93387	4.95062		COX2	FBgn0013675
CG5224	CG5224 [Source:FlyBase;GeneId:FBgn0034354] [FBtr0086697]	A_09_P009136	0.00543571	0.000427944	-2.7634	4.92898		CG5224	FBgn0034354
CG7409	CG7409 [Source:FlyBase;GeneId:FBgn0035817] [FBtr0076810]	A_09_P053696	0.00629612	0.000567025	-4.80314	4.90511		CG7409	FBgn0035817
flfl	CG9351 [Source:FlyBase;GeneId:FBgn0024555] [FBtr0082817]	A_09_P223340	0.00813351	0.000924325	-2.95934	4.88343		flfl	FBgn0024555
Gga	CG3002 [Source:FlyBase;GeneId:FBgn0030141] [FBtr0071363]	A_09_P068561	0.00737047	0.00077601	-6.46361	4.75937		Gga	FBgn0030141
edl	CG15085 [Source:FlyBase;GeneId:FBgn0023214] [FBtr0086652]	A_09_P076346	0.00605803	0.000524964	-21.6872	4.73545		edl	FBgn0023214
CG17264	CG17264 [Source:FlyBase;GeneId:FBgn0031490] [FBtr0077647]	A_09_P018816	0.00670975	0.000651332	-2.04352	4.69158		CG17264	FBgn0031490
msl-3	CG8631 [Source:FlyBase;GeneId:FBgn0002775] [FBtr0076926]	A_09_P105960	0.00905062	0.00111718	-4.53847	4.68199		msl-3	FBgn0002775
Sptr	Drosophila melanogaster sepiapterin reductase mRNA, complete cds. [AF080266]	A_09_P091200	0.0034844	0.000165479	-2.54091	4.6773		Sptr	FBgn0014032
CG17097	CG17097 [Source:FlyBase;GeneId:FBgn0032275] [FBtr0110819]	A_09_P021691	0.00990823	0.00131957	-3.63546	4.66164		CG17097	FBgn0265264
CG1552	CG1552 [Source:FlyBase;GeneId:FBgn0030258] [FBtr0073396]	A_09_P037536	0.00614057	0.000540122	-6.79583	4.6533		CG1552	FBgn0030258
CG6175	CG6175 [Source:FlyBase;GeneId:FBgn0036152] [FBtr0076183]	A_09_P054896	0.00164354	2.86559e-05	-2.72317	4.47663		CG6175	FBgn0036152
R	CG1956 [Source:FlyBase;GeneId:FBgn0004636] [FBtr0072867]	A_09_P010896	0.00760418	0.000819218	-31.7323	4.41207		R	FBgn0004636
CG33145	CG33145 [Source:FlyBase;GeneId:FBgn0053145] [FBtr0088048]	A_09_P016946	0.00385943	0.0002081	-21.4268	4.40216		CG33145	FBgn0053145
CG5522	CG5522 [Source:FlyBase;GeneId:FBgn0034158] [FBtr0087030]	A_09_P050121	0.00577802	0.000478394	-11.175	4.39326		CG5522	FBgn0034158
MCPH1	CG42572 [Source:FlyBase;GeneId:FBgn0260959] [FBtr0301431]	A_09_P057406	0.00595397	0.00050879	-2.52941	4.25744		MCPH1	FBgn0260959
CG14778	CG14778 [Source:FlyBase;GeneId:FBgn0029580] [FBtr0070254]	A_09_P139860	0.00543571	0.00042836	-2.01294	4.20872		CG14778	FBgn0029580
RpL26	IP14989.5prime IP Drosophila melanogaster iPCR Amplified Library Drosophila melanogaster cDNA clone IP14989 5, mRNA sequence [EL874927]	A_09_P212420	0.0066224	0.000631581	-2.67161	4.20508		RpL26	FBgn0036825
lectin-28C	Drosophila melanogaster lectin type C (lectin-28C) mRNA, complete cds. [DQ016302]	A_09_P115030	0.0056762	0.000464949	-12.9378	4.18639		lectin-28C	FBgn0040099
Pka-C3	CG6117 [Source:FlyBase;GeneId:FBgn0000489] [FBtr0075529]	A_09_P042051	0.00310343	0.000131691	-10.9491	4.14682		Pka-C3	FBgn0000489
GlyP	Drosophila melanogaster glycogen phosphorylase (Glp1) mRNA, complete cds. [AF073179]	A_09_P153455	0.00546585	0.000434535	-22.0626	4.12913		GlyP	FBgn0004507
scro	CG17594 [Source:FlyBase;GeneId:FBgn0028993] [FBtr0113751]	A_09_P066329	0.00400848	0.000228247	-29.471	4.11728		scro	FBgn0028993
Eaat1	CG3747 [Source:FlyBase;GeneId:FBgn0026439] [FBtr0079801]	A_09_P078661	0.0063796	0.000587156	-14.5939	4.08865		Eaat1	FBgn0026439
Dyb	CG8529 [Source:FlyBase;GeneId:FBgn0033739] [FBtr0100298]	A_09_P006906	0.00956615	0.00122984	-4.58464	4.06614		Dyb	FBgn0033739
CG10590	CG10590 [Source:FlyBase;GeneId:FBgn0035622] [FBtr0077127]	A_09_P052986	0.00624329	0.000559338	-8.00811	4.05267		CG10590	FBgn0035622
LKR	CG7144 [Source:FlyBase;GeneId:FBgn0025687] [FBtr0079495]	A_09_P077726	0.00633713	0.000575261	-3.02534	4.04019		LKR	FBgn0025687
CG12717	CG12717 [Source:FlyBase;GeneId:FBgn0030420] [FBtr0073704]	A_09_P130185	0.00765669	0.000830303	-2.62038	4.03335		CG12717	FBgn0030420
kl-3	CG17629 [Source:FlyBase;GeneId:FBgn0001314] [FBtr0113756]	A_09_P042971	0.00190296	4.07306e-05	-2.5601	4.02956		kl-3	FBgn0001314
Nup153	CG4453 [Source:FlyBase;GeneId:FBgn0061200] [FBtr0113475]	A_09_P154115	0.00678159	0.000665855	-3.87108	4.02762		Nup153	FBgn0061200
RhoGAP71E	CG32149 [Source:FlyBase;GeneId:FBgn0036518] [FBtr0290065]	A_09_P118795	0.00914558	0.0011425	-2.23448	3.96583		RhoGAP71E	FBgn0036518
CG14277	CG14277 [Source:FlyBase;GeneId:FBgn0032008] [FBtr0079595]	A_09_P020711	0.00816144	0.000928609	-51.6401	3.93377		CG14277	FBgn0032008
lva	CG6450 [Source:FlyBase;GeneId:FBgn0029688] [FBtr0070626]	A_09_P066921	0.00367161	0.000186496	-14.7917	3.9025		lva	FBgn0029688
CG13744	CG13744 [Source:FlyBase;GeneId:FBgn0033363] [FBtr0088666]	A_09_P025391	0.00417069	0.000246268	-3.6222	3.8585		CG13744	FBgn0033363
lectin-28C	CG7106 [Source:FlyBase;GeneId:FBgn0040099] [FBtr0079527]	A_09_P062366	0.00543571	0.000428164	-7.92919	3.84335		lectin-28C	FBgn0040099
CecC	CG1373 [Source:FlyBase;GeneId:FBgn0000279] [FBtr0085616]	A_09_P109300	0.00218875	5.59939e-05	-8.58574	3.81998		CecC	FBgn0000279
CG18628	CG18628 [Source:FlyBase;GeneId:FBgn0036091] [FBtr0076256]	A_09_P054676	0.00432708	0.000272806	-9.09172	3.79427		CG18628	FBgn0036091
sty	CG1921 [Source:FlyBase;GeneId:FBgn0014388] [FBtr0073145]	A_09_P030276	0.00970121	0.00126761	-12.3279	3.74686		sty	FBgn0014388
CG1951	CG1951 [Source:FlyBase;GeneId:FBgn0039623] [FBtr0085342]	A_09_P060761	0.0035552	0.000175041	-30.319	3.72325		CG1951	FBgn0039623
CG2691	CG2691 [Source:FlyBase;GeneId:FBgn0030504] [FBtr0073848]	A_09_P038461	0.00684617	0.000675104	-3.75269	3.67194		CG2691	FBgn0030504
CG9992	CG9992 [Source:FlyBase;GeneId:FBgn0030744] [FBtr0074308]	A_09_P039396	0.00193582	4.21526e-05	-6.42642	3.66633		CG9992	FBgn0030744
mthl14	CG32476 [Source:FlyBase;GeneId:FBgn0052476] [FBtr0072501]	A_09_P015656	0.00203194	4.6943e-05	-9.12819	3.65713		mthl14	FBgn0052476
Srp68	CG5064 [Source:FlyBase;GeneId:FBgn0035947] [FBtr0076517]	A_09_P054171	0.00298455	0.000122349	-33.2125	3.65367		Srp68	FBgn0035947
BBS1	CG14825 [Source:FlyBase;GeneId:FBgn0035741] [FBtr0076912]	A_09_P053426	0.00157658	2.33683e-05	-3.49334	3.62705		BBS1	FBgn0035741
twe	CG4965 [Source:FlyBase;GeneId:FBgn0002673] [FBtr0080855]	A_09_P119715	0.00531896	0.000411291	-3.72145	3.61463		twe	FBgn0002673
CecC	CG1373 [Source:FlyBase;GeneId:FBgn0000279] [FBtr0085616]	A_09_P041636	0.0016812	3.0558e-05	-8.22911	3.59599		CecC	FBgn0000279
ttm50	CG2713 [Source:FlyBase;GeneId:FBgn0250874] [FBtr0070497]	A_09_P077206	0.00520607	0.000390711	-5.61169	3.59179		ttm50	FBgn0250874
WRNexo	CG7670 [Source:FlyBase;GeneId:FBgn0038608] [FBtr0302307]	A_09_P121180	0.00239444	7.209e-05	-5.17043	3.58799		WRNexo	FBgn0038608
CG12112	CG12112 [Source:FlyBase;GeneId:FBgn0030048] [FBtr0071233]	A_09_P068266	0.00577948	0.000479316	-9.729	3.55881		CG12112	FBgn0030048
Imp	CG1691 [Source:FlyBase;GeneId:FBgn0030235] [FBtr0301409]	A_09_P119875	0.00790863	0.000876316	-4.15735	3.54753		Imp	FBgn0262735
Lcp65Ag1	CG10530 [Source:FlyBase;GeneId:FBgn0020638] [FBtr0077058]	A_09_P032546	0.00124906	1.27732e-05	-14.3759	3.53879		Lcp65Ag1	FBgn0020638
PpV	CG12217 [Source:FlyBase;GeneId:FBgn0003139] [FBtr0070921]	A_09_P105740	0.00356981	0.000176419	-6.10237	3.47016		PpV	FBgn0003139
CG33160	CG33160 [Source:FlyBase;GeneId:FBgn0053160] [FBtr0073102]	A_09_P217230	0.00289395	0.000114836	-3.26819	3.46393		CG33160	FBgn0053160
CG9686	CG9686 [Source:FlyBase;GeneId:FBgn0030158] [FBtr0071389]	A_09_P068606	0.00905062	0.00111803	-2.97333	3.43517		CG9686	FBgn0030158
CG13590	CG13590 [Source:FlyBase;GeneId:FBgn0035012] [FBtr0072353]	A_09_P027506	0.00448285	0.000294704	-3.73039	3.40826		CG13590	FBgn0035012
CG14518	CG14518 [Source:FlyBase;GeneId:FBgn0039621] [FBtr0085341]	A_09_P060751	0.0068495	0.000678798	-2.00715	3.33465		CG14518	FBgn0039621
v	CG2155 [Source:FlyBase;GeneId:FBgn0003965] [FBtr0073386]	A_09_P009976	0.00248412	8.05276e-05	-2.12324	3.32985		v	FBgn0003965
CG8798	CG8798 [Source:FlyBase;GeneId:FBgn0036892] [FBtr0074967]	A_09_P034681	0.00434441	0.000275627	-3.71358	3.30481		CG8798	FBgn0036892
CG16721	CG16721 [Source:FlyBase;GeneId:FBgn0029820] [FBtr0070821]	A_09_P067426	0.00715625	0.000739598	-8.83902	3.29725		CG16721	FBgn0029820
Rab11	CG5771 [Source:FlyBase;GeneId:FBgn0015790] [FBtr0084011]	A_09_P106525	0.00264604	9.29537e-05	-63.6452	3.27444		Rab11	FBgn0015790
CG6978	CG6978 [Source:FlyBase;GeneId:FBgn0029727] [FBtr0070715]	A_09_P067091	0.00445448	0.00029062	-3.51142	3.17456		CG6978	FBgn0029727
128up	CG8340 [Source:FlyBase;GeneId:FBgn0010339] [FBtr0087976]	A_09_P012256	0.00970121	0.00126528	-2.04469	3.15714		128up	FBgn0010339
pho	CG17743 [Source:FlyBase;GeneId:FBgn0002521] [FBtr0089204]	A_09_P043286	0.00509227	0.000373065	-14.8852	3.15713		pho	FBgn0002521
cno	CG42312 [Source:FlyBase;GeneId:FBgn0259212] [FBtr0299709]	A_09_P120650	0.0088901	0.00107957	-3.17551	3.15654		cno	FBgn0259212
mRpL19	CG8039 [Source:FlyBase;GeneId:FBgn0037608] [FBtr0081901]	A_09_P072651	0.00874145	0.00105016	-2.91609	3.14788		mRpL19	FBgn0037608
HDAC6	CG6170 [Source:FlyBase;GeneId:FBgn0026428] [FBtr0074008]	A_09_P078631	0.00816509	0.00092962	-4.30226	3.14395		HDAC6	FBgn0026428
vlc	CG8390 [Source:FlyBase;GeneId:FBgn0259978] [FBtr0086039]	A_09_P012706	0.00702302	0.000713183	-5.16211	3.11031		vlc	FBgn0259978
kat80	CG13956 [Source:FlyBase;GeneId:FBgn0040207] [FBtr0074247]	A_09_P062411	0.0014839	1.96617e-05	-7.52125	3.10613		kat80	FBgn0040207
CG32024	CG32024 [Source:FlyBase;GeneId:FBgn0052024] [FBtr0076580]	A_09_P210360	0.00518961	0.000386803	-11.0053	3.0906		CG32024	FBgn0052024
Rca1	CG10800 [Source:FlyBase;GeneId:FBgn0017551] [FBtr0079342]	A_09_P031836	0.00629612	0.000567066	-34.5455	3.07457		Rca1	FBgn0017551
RPA2	CG9273 [Source:FlyBase;GeneId:FBgn0032906] [FBtr0081438]	A_09_P023906	0.00754419	0.000808644	-3.7786	3.06382		RPA2	FBgn0032906
CRMP	CG1411 [Source:FlyBase;GeneId:FBgn0023023] [FBtr0089684]	A_09_P033171	0.00708728	0.0007247	-2.11921	3.04047		CRMP	FBgn0023023
CG9663	CG9663 [Source:FlyBase;GeneId:FBgn0031516] [FBtr0077604]	A_09_P018911	0.00961499	0.00124328	-3.30056	3.02325		CG9663	FBgn0031516
CG4928	CG4928 [Source:FlyBase;GeneId:FBgn0027556] [FBtr0074344]	A_09_P079571	0.0041245	0.00024119	-2.17093	3.02161		CG4928	FBgn0027556
aPKC	The gene atypical protein kinase C is referred to in FlyBase by the symbol Dmel\aPKC (CG42783, FBgn0261854). It is a protein_coding_gene from Drosophila melanogaster. There is experimental evidence that it has the molecular function</span>: protein binding; protein serine/threonine kinase activity. There is experimental evidence for 11 unique biological process</span> terms, many of which group u…	A_09_P032891	0.00395414	0.000219739	-33.6971	3.00246		aPKC	FBgn0261854
CG34254	CG34254 [Source:FlyBase;GeneId:FBgn0085283] [FBtr0112448]	A_09_P003441	0.00955869	0.0012269	-2.35186	2.98865		CG34254	FBgn0085283
CG4789	CG4789 [Source:FlyBase;GeneId:FBgn0030792] [FBtr0074333]	A_09_P039576	0.00654605	0.000615596	-2.34537	2.97832		CG4789	FBgn0030792
BRWD3	CG31132 [Source:FlyBase;GeneId:FBgn0011785] [FBtr0084604]	A_09_P029406	0.00858566	0.0010113	-6.59253	2.9771		BRWD3	FBgn0011785
HLHm3	CG8346 [Source:FlyBase;GeneId:FBgn0002609] [FBtr0084958]	A_09_P043451	0.00830608	0.000956071	-19.955	2.95469		HLHm3	FBgn0002609
CG5916	CG5916 [Source:FlyBase;GeneId:FBgn0038401] [FBtr0083251]	A_09_P075711	0.00483445	0.000337363	-11.5958	2.92054		CG5916	FBgn0038401
CG17660	CG17660 [Source:FlyBase;GeneId:FBgn0031356] [FBtr0077912]	A_09_P018316	0.00360446	0.000179647	-2.35908	2.9169		CG17660	FBgn0031356
CYTB	CG34090 [Source:FlyBase;GeneId:FBgn0013678] [FBtr0100884]	A_09_P201730	0.00609072	0.00053015	-3.40061	2.91235		CYTB	FBgn0013678
vlc	CG8390 [Source:FlyBase;GeneId:FBgn0259978] [FBtr0300502]	A_09_P148000	0.00473857	0.000325843	-6.54452	2.89512		vlc	FBgn0259978
shot	CG18076 [Source:FlyBase;GeneId:FBgn0013733] [FBtr0087621]	A_09_P029816	0.00836523	0.00096629	-5.6304	2.89093		shot	FBgn0013733
Thd1	CG1981 [Source:FlyBase;GeneId:FBgn0026869] [FBtr0089106]	A_09_P078941	0.00641494	0.000592805	-2.71066	2.87917		Thd1	FBgn0026869
CG13138	CG13138 [Source:FlyBase;GeneId:FBgn0032211] [FBtr0080066]	A_09_P021461	0.00526198	0.000400695	-3.44115	2.87678		CG13138	FBgn0032211
Snoo	CG34421 [Source:FlyBase;GeneId:FBgn0085450] [FBtr0112717]	A_09_P004356	0.00795758	0.000886759	-4.54153	2.85935		Snoo	FBgn0085450
bw	CG17632 [Source:FlyBase;GeneId:FBgn0000241] [FBtr0072117]	A_09_P041531	0.0015614	2.23924e-05	-2.01454	2.85387		bw	FBgn0000241
COX3	CG34074 [Source:FlyBase;GeneId:FBgn0013676] [FBtr0100868]	A_09_P029736	0.00387127	0.000210244	-3.27184	2.85057		COX3	FBgn0013676
CG4769	CG4769 [Source:FlyBase;GeneId:FBgn0035600] [FBtr0077144]	A_09_P052911	0.00633886	0.000576568	-2.27068	2.84621		CG4769	FBgn0035600
Nsf2	CG33101 [Source:FlyBase;GeneId:FBgn0013998] [FBtr0082883]	A_09_P030041	0.00518961	0.000386618	-34.1873	2.83947		Nsf2	FBgn0013998
Mmp1	The gene Matrix metalloproteinase 1 is referred to in FlyBase by the symbol Dmel\Mmp1 (CG4859, FBgn0035049). It is a protein_coding_gene from Drosophila melanogaster. Based on sequence similarity, it is predicted to have molecular function</span>: metalloendopeptidase activity. There is experimental evidence that it is involved in the biological process</span>: instar larval development; dorsal t…	A_09_P027666	0.00325078	0.000145122	-47.9323	2.81965		Mmp1	FBgn0035049
slpr	The gene slipper is referred to in FlyBase by the symbol Dmel\slpr (CG2272, FBgn0030018). It is a protein_coding_gene from Drosophila melanogaster. There is experimental evidence that it has the molecular function</span>: JUN kinase kinase kinase activity; protein kinase activity. There is experimental evidence for 11 unique biological process</span> terms, many of which group under: biological r…	A_09_P103505	0.00898486	0.00109971	-23.4271	2.81744		slpr	FBgn0030018
CG4420	CG4420 [Source:FlyBase;GeneId:FBgn0030753] [FBtr0074278]	A_09_P135665	0.00846925	0.000987226	-2.83869	2.81528		CG4420	FBgn0030753
Mtp	CG9342 [Source:FlyBase;GeneId:FBgn0032904] [FBtr0081439]	A_09_P023901	0.00123429	1.22029e-05	-75.9627	2.8003		Mtp	FBgn0032904
CG11601	CG11601 [Source:FlyBase;GeneId:FBgn0031244] [FBtr0078137]	A_09_P017906	0.0042584	0.00026234	-5.98658	2.76044		CG11601	FBgn0031244
CG17917	CG17917 [Source:FlyBase;GeneId:FBgn0037431] [FBtr0081709]	A_09_P036761	0.00563861	0.000459572	-2.84422	2.74048		CG17917	FBgn0037431
Gr36c	CG31748 [Source:FlyBase;GeneId:FBgn0045485] [FBtr0080964]	A_09_P056896	0.00629612	0.000566252	-4.97885	2.71845		Gr36c	FBgn0045485
pncr008:3L	Drosophila melanogaster oriT-putative noncoding RNA 008:3L (pncr008:3L), ncRNA [NR_002478]	A_09_P212295	0.00527679	0.000403729	-2.8045	2.71415		pncr008:3L	FBgn0047000
Gnf1	CG1119 [Source:FlyBase;GeneId:FBgn0004913] [FBtr0100159]	A_09_P011336	0.00629612	0.000566969	-55.8253	2.70613		Gnf1	FBgn0004913
CG10864	CG10864 [Source:FlyBase;GeneId:FBgn0038621] [FBtr0083654]	A_09_P068891	0.00194724	4.27569e-05	-3.24494	2.69825		CG10864	FBgn0038621
CG18811	CG18811 [Source:FlyBase;GeneId:FBgn0042134] [FBtr0075098]	A_09_P064566	0.00723261	0.000751464	-2.63998	2.67703		CG18811	FBgn0042134
CG34231	CG34231 [Source:FlyBase;GeneId:FBgn0085260] [FBtr0112424]	A_09_P003326	0.00797667	0.0008906	-13.5042	2.66322		CG34231	FBgn0085260
TBPH	CG10327 [Source:FlyBase;GeneId:FBgn0025790] [FBtr0089625]	A_09_P077861	0.0031252	0.000133532	-3.09804	2.66269		TBPH	FBgn0025790
SmD2	CG1249 [Source:FlyBase;GeneId:FBgn0037434] [FBtr0081737]	A_09_P036776	0.00822689	0.000939968	-3.32323	2.63941		SmD2	FBgn0261789
Mms19	CG12005 [Source:FlyBase;GeneId:FBgn0037301] [FBtr0078778]	A_09_P036241	0.00569899	0.000467977	-5.80503	2.63552		Mms19	FBgn0037301
vav	CG7893 [Source:FlyBase;GeneId:FBgn0040068] [FBtr0113316]	A_09_P062276	0.00248412	8.03453e-05	-5.06461	2.63102		vav	FBgn0040068
CG7728	CG7728 [Source:FlyBase;GeneId:FBgn0036686] [FBtr0075274]	A_09_P033861	0.00934175	0.00117811	-38.1225	2.58274		CG7728	FBgn0036686
prom	CG42310 [Source:FlyBase;GeneId:FBgn0259210] [FBtr0299699]	A_09_P101505	0.00428573	0.000266748	-5.87291	2.58095		prom	FBgn0259210
CG10559	CG10559 [Source:FlyBase;GeneId:FBgn0039323] [FBtr0289942]	A_09_P071596	0.00753744	0.000806906	-5.28109	2.57426		CG10559	FBgn0039323
sub	CG12298 [Source:FlyBase;GeneId:FBgn0003545] [FBtr0086881]	A_09_P009576	0.00609523	0.000531578	-2.36759	2.5558		sub	FBgn0003545
CG34173	CG34173 [Source:FlyBase;GeneId:FBgn0085202] [FBtr0112364]	A_09_P003046	0.00395492	0.000221929	-2.20323	2.54688		CG34173	FBgn0085202
cwo	CG17100 [Source:FlyBase;GeneId:FBgn0259938] [FBtr0082246]	A_09_P073486	0.0066372	0.000637698	-3.96584	2.51931		cwo	FBgn0259938
CG16838	CG16838 [Source:FlyBase;GeneId:FBgn0036574] [FBtr0089713]	A_09_P033406	0.00420107	0.000251291	-2.51759	2.50768		CG16838	FBgn0036574
TwdlS	CG14242 [Source:FlyBase;GeneId:FBgn0039443] [FBtr0085034]	A_09_P072041	0.00477391	0.000329733	-2.08729	2.50249		TwdlS	FBgn0039443
CG6329	CG6329 [Source:FlyBase;GeneId:FBgn0033872] [FBtr0087633]	A_09_P007421	0.00845936	0.000983774	-11.2017	2.48955		CG6329	FBgn0033872
Cyp1	CG9916 [Source:FlyBase;GeneId:FBgn0004432] [FBtr0074238]	A_09_P147455	0.00244596	7.64337e-05	-2.17788	2.43734		Cyp1	FBgn0004432
TwdlQ	CG14250 [Source:FlyBase;GeneId:FBgn0039448] [FBtr0085049]	A_09_P072071	0.00524819	0.000397204	-3.90263	2.41962		TwdlQ	FBgn0039448
CG8765	CG8765 [Source:FlyBase;GeneId:FBgn0036900] [FBtr0089597]	A_09_P034716	0.00247891	7.88374e-05	-6.57236	2.4018		CG8765	FBgn0036900
jp	CG4405 [Source:FlyBase;GeneId:FBgn0032129] [FBtr0079861]	A_09_P021151	0.00651189	0.000610393	-9.71841	2.3934		jp	FBgn0032129
sba	CG13598 [Source:FlyBase;GeneId:FBgn0016754] [FBtr0112888]	A_09_P031656	0.00813928	0.000925258	-3.17234	2.39269		sba	FBgn0016754
blow	CG1363 [Source:FlyBase;GeneId:FBgn0004133] [FBtr0300591]	A_09_P223265	0.00382462	0.000203642	-2.6974	2.38521		blow	FBgn0004133
CG12078	CG12078 [Source:FlyBase;GeneId:FBgn0035426] [FBtr0073092]	A_09_P029036	0.00410035	0.000237796	-9.54828	2.37097		CG12078	FBgn0035426
Adam	CG12131 [Source:FlyBase;GeneId:FBgn0027619] [FBtr0088387]	A_09_P079846	0.00962226	0.00124487	-12.3417	2.36931		Adam	FBgn0027619
TwdlE	CG14534 [Source:FlyBase;GeneId:FBgn0031957] [FBtr0079563]	A_09_P020521	0.00456557	0.000303864	-35.3591	2.34272		TwdlE	FBgn0031957
CG14743	CG14743 [Source:FlyBase;GeneId:FBgn0033326] [FBtr0088722]	A_09_P025271	0.00549787	0.00044006	-7.32219	2.3404		CG14743	FBgn0033326
RpS5a	CG8922 [Source:FlyBase;GeneId:FBgn0002590] [FBtr0074406]	A_09_P043431	0.00804125	0.000905995	-2.46259	2.31293		RpS5a	FBgn0002590
vari	CG9326 [Source:FlyBase;GeneId:FBgn0250785] [FBtr0089947]	A_09_P023836	0.00364251	0.000182547	-2.94381	2.31155		vari	FBgn0250785
Tgt	CG4947 [Source:FlyBase;GeneId:FBgn0031321] [FBtr0077971]	A_09_P018221	0.00256647	8.67581e-05	-57.5194	2.30832		Tgt	FBgn0031321
Hexo1	CG1318 [Source:FlyBase;GeneId:FBgn0041630] [FBtr0073237]	A_09_P064376	0.00899972	0.0011041	-2.07702	2.30373		Hexo1	FBgn0041630
ham	The gene hamlet is referred to in FlyBase by the symbol Dmel\ham (CG31753, FBgn0045852). It is a protein_coding_gene from Drosophila melanogaster. There is experimental evidence that it has the molecular function</span>: transcription factor activity. There is experimental evidence that it is involved in the biological process</span>: regulation of dendrite morphogenesis; regulation of transcript…	A_09_P189140	0.00939141	0.00118852	-12.9303	2.30361		ham	FBgn0045852
sec15	CG7034 [Source:FlyBase;GeneId:FBgn0038856] [FBtr0084034]	A_09_P069791	0.00515746	0.000381645	-5.70516	2.3016		sec15	FBgn0038856
CG10158	CG10158 [Source:FlyBase;GeneId:FBgn0031871] [FBtr0079366]	A_09_P020181	0.00650468	0.000608612	-9.17392	2.29579		CG10158	FBgn0031871
ci	CG2125 [Source:FlyBase;GeneId:FBgn0004859] [FBtr0089178]	A_09_P011141	0.000258453	2.07074e-07	-15.6092	2.29421		ci	FBgn0004859
CG10918	CG10918 [Source:FlyBase;GeneId:FBgn0031178] [FBtr0077218]	A_09_P111030	0.00622906	0.000556722	-668.831	2.28241		CG10918	FBgn0031178
Chrac-16	CG15736 [Source:FlyBase;GeneId:FBgn0043001] [FBtr0073642]	A_09_P109340	0.00163309	2.69378e-05	-5.48301	2.26775		Chrac-16	FBgn0043001
CG8960	CG8960 [Source:FlyBase;GeneId:FBgn0035315] [FBtr0072871]	A_09_P028661	0.0082599	0.000945985	-2.75189	2.25615		CG8960	FBgn0035315
glo	CG6946 [Source:FlyBase;GeneId:FBgn0259139] [FBtr0089919]	A_09_P074031	0.00270163	9.6559e-05	-6.80886	2.25095		glo	FBgn0259139
CG42811	This gene is referred to in FlyBase by the symbol Dmel\CG42811 (FBgn0261993). It is a protein_coding_gene from Drosophila melanogaster. Its molecular function is unknown. The biological processes in which it is involved are not known. 2 alleles are reported. No phenotypic data is available. It has one annotated transcript and one annotated polypeptide. Gene sequence location is 3R:20192249..20192…	A_09_P063206	0.00317176	0.000137931	-6.60235	2.23694		CG42811	FBgn0261993
gem	CG30011 [Source:FlyBase;GeneId:FBgn0050011] [FBtr0089758]	A_09_P057331	0.00896898	0.00109545	-4.7348	2.22539		gem	FBgn0050011
Vha100-1	CG1709 [Source:FlyBase;GeneId:FBgn0028671] [FBtr0085374]	A_09_P065576	0.000670089	2.13378e-06	-10.8429	2.21655		Vha100-1	FBgn0028671
MESK2	CG15669 [Source:FlyBase;GeneId:FBgn0043070] [FBtr0089709]	A_09_P049181	0.00644447	0.000598567	-2.03174	2.21369		MESK2	FBgn0043070
sba	CG13598 [Source:FlyBase;GeneId:FBgn0016754] [FBtr0112888]	A_09_P104955	0.00596705	0.00051087	-4.71033	2.2108		sba	FBgn0016754
CG2129	CG2129 [Source:FlyBase;GeneId:FBgn0030008] [FBtr0071155]	A_09_P068141	0.00837959	0.000968628	-6.48344	2.18974		CG2129	FBgn0030008
CG12278	CG12278 [Source:FlyBase;GeneId:FBgn0038847] [FBtr0084003]	A_09_P113370	0.00549787	0.00044008	-3.43926	2.18211		CG12278	FBgn0038847
W	CG5123 [Source:FlyBase;GeneId:FBgn0003997] [FBtr0075133]	A_09_P010036	0.00216244	5.47627e-05	-71.2694	2.18143		W	FBgn0003997
CG14613	CG14613 [Source:FlyBase;GeneId:FBgn0031188] [FBtr0077367]	A_09_P017736	0.00675418	0.000659263	-3.39215	2.17782		CG14613	FBgn0031188
Syt12	CG10617 [Source:FlyBase;GeneId:FBgn0261085] [FBtr0073767]	A_09_P038356	0.00220272	5.70679e-05	-9.41368	2.15842		Syt12	FBgn0261085
Rab27	CG14791 [Source:FlyBase;GeneId:FBgn0025382] [FBtr0070293]	A_09_P182430	0.00835743	0.000964538	-7.30451	2.15573		Rab27	FBgn0025382
Nelf-E	CG5994 [Source:FlyBase;GeneId:FBgn0017430] [FBtr0076650]	A_09_P031786	0.00613792	0.000538952	-8.31987	2.14499		Nelf-E	FBgn0017430
CG17974	CG17974 [Source:FlyBase;GeneId:FBgn0034624] [FBtr0071611]	A_09_P026071	0.00983435	0.00130205	-7.10597	2.13909		CG17974	FBgn0034624
ash2	CG6677 [Source:FlyBase;GeneId:FBgn0000139] [FBtr0084660]	A_09_P041356	0.00731712	0.000766953	-2.88983	2.13195		ash2	FBgn0000139
Pomp	CG9324 [Source:FlyBase;GeneId:FBgn0032884] [FBtr0081414]	A_09_P023831	0.00278249	0.000103128	-5.82445	2.12342		Pomp	FBgn0032884
Sur-8	CG5407 [Source:FlyBase;GeneId:FBgn0038504] [FBtr0083447]	A_09_P076136	0.00165553	2.99058e-05	-2.35443	2.11635		Sur-8	FBgn0038504
RpA-70	CG9633 [Source:FlyBase;GeneId:FBgn0010173] [FBtr0081867]	A_09_P011976	0.00220272	5.71185e-05	-2.77094	2.10327		RpA-70	FBgn0010173
CG10803	CG10803 [Source:FlyBase;GeneId:FBgn0029666] [FBtr0070569]	A_09_P066866	0.00547311	0.000435704	-8.70053	2.10257		CG10803	FBgn0029666
CG14641	CG14641 [Source:FlyBase;GeneId:FBgn0037220] [FBtr0078985]	A_09_P035951	0.00289963	0.000115457	-10.1205	2.10025		CG14641	FBgn0037220
Cip4	CG15015 [Source:FlyBase;GeneId:FBgn0035533] [FBtr0113138]	A_09_P052646	0.00689437	0.000687703	-3.82332	2.08478		Cip4	FBgn0035533
CG9044	CG9044 [Source:FlyBase;GeneId:FBgn0031752] [FBtr0273412]	A_09_P019751	0.00178814	3.45065e-05	-27.8835	2.07465		CG9044	FBgn0031752
Tsp42Ee	CG10106 [Source:FlyBase;GeneId:FBgn0029506] [FBtr0086180]	A_09_P185255	0.00659227	0.000626255	-2.62831	2.07007		Tsp42Ee	FBgn0029506
CG9339	CG9339 [Source:FlyBase;GeneId:FBgn0032901] [FBtr0081444]	A_09_P023896	0.00707101	0.000721724	-22.9766	2.06917		CG9339	FBgn0032901
CG2650	CG2650 [Source:FlyBase;GeneId:FBgn0000092] [FBtr0070504]	A_09_P198485	0.00110761	8.78669e-06	-3.56218	2.0686		CG2650	FBgn0000092
Fsn	CG4643 [Source:FlyBase;GeneId:FBgn0043010] [FBtr0087762]	A_09_P064761	0.0055155	0.000442979	-3.37739	2.05015		Fsn	FBgn0043010
CG3916	CG3916 [Source:FlyBase;GeneId:FBgn0038003] [FBtr0082560]	A_09_P074221	0.00330749	0.000150116	-2.97093	2.01695		CG3916	FBgn0038003
Rab39	CG12156 [Source:FlyBase;GeneId:FBgn0029959] [FBtr0071072]	A_09_P067946	0.00392837	0.000216078	-2.40249	2.013		Rab39	FBgn0029959
Cdk5	CG8203 [Source:FlyBase;GeneId:FBgn0013762] [FBtr0087350]	A_09_P029876	0.00664587	0.000639209	-10.6536	2.01114		Cdk5	FBgn0013762
sr	CG7847 [Source:FlyBase;GeneId:FBgn0003499] [FBtr0083542]	A_09_P009506	0.009738	0.0012792	-2.62139	2.00512		sr	FBgn0003499

## Sheet: UP-C-I and DOWN C-IV
GeneSymbol	Description	ProbeName	Corrected p-value	p-value	Fold change([Class I] vs [Whole Larva RNA])	Fold change([Class IV] vs [Whole Larva RNA])	[Class I](raw)	[Class IV](raw)	[Whole Larva RNA](raw)	[Class I](normalized)		# submitted_id	converrted_id
CG14963	CG14963 [Source:FlyBase;GeneId:FBgn0035409] [FBtr0073111]	A_09_P217210	0.000754539	3.49589e-06	5.19902	-146.849	5395.84	47.8552	12221.4	2.54809		CG14963	FBgn0035409
CG17770	CG17770 [Source:FlyBase;GeneId:FBgn0039374] [FBtr0084903]	A_09_P071796	0.00723503	0.000752164	5.11544	-87.727	234.452	3.81724	731.917	2.30529		CG17770	FBgn0039374
CG9468	CG9468 [Source:FlyBase;GeneId:FBgn0032069] [FBtr0079741]	A_09_P020961	0.00173574	3.32005e-05	4.50132	-84.9145	351.549	9.42347	1122.66	2.29019		CG9468	FBgn0032069
I-t	CG14719 [Source:FlyBase;GeneId:FBgn0025821] [FBtr0082427]	A_09_P077926	0.00280302	0.000105501	2.67099	-72.0782	138.401	6.18239	663.641	1.39169		I-t	FBgn0025821
CG5849	CG5849 [Source:FlyBase;GeneId:FBgn0038897] [FBtr0084125]	A_09_P069961	0.00360446	0.000179892	2.42387	-56.6921	81.5256	3.50677	408.029	1.19899		CG5849	FBgn0038897
CG18557	CG18557 [Source:FlyBase;GeneId:FBgn0031470] [FBtr0077689]	A_09_P018751	0.0038596	0.000208361	2.2228	-53.208	217.801	16.7006	1416.89	1.12602		CG18557	FBgn0031470
CG17167	CG17167 [Source:FlyBase;GeneId:FBgn0039941] [FBtr0300807]	A_09_P061991	0.00242718	7.50845e-05	3.57453	-51.0218	137.169	6.52103	489.73	1.71602		CG17167	FBgn0039941
CG14120	CG14120 [Source:FlyBase;GeneId:FBgn0036321] [FBtr0075868]	A_09_P055526	0.00317176	0.000137845	2.16494	-49.2209	168.479	14.523	1028.57	0.933829		CG14120	FBgn0036321
CG5932	CG5932 [Source:FlyBase;GeneId:FBgn0036996] [FBtr0078196]	A_09_P035116	0.0015093	2.07161e-05	2.90153	-46.9317	89.1536	4.56346	366.839	1.54209		CG5932	FBgn0036996
Cirl	The gene Cirl is referred to in FlyBase by the symbol Dmel\Cirl (CG8639, FBgn0033313). It is a protein_coding_gene from Drosophila melanogaster. Based on sequence similarity, it is predicted to have molecular function</span>: latrotoxin receptor activity. Based on sequence similarity, it is predicted to be involved in the biological process</span>: G-protein coupled receptor protein signaling pat…	A_09_P188515	0.0062033	0.00055154	3.46103	-45.9792	141.192	8.19777	515.083	1.84205		Cirl	FBgn0033313
CG30272	CG30272 [Source:FlyBase;GeneId:FBgn0050272] [FBtr0071890]	A_09_P057976	0.00539207	0.000422421	2.36574	-44.0489	307.543	26.6941	2013.5	0.87494		CG30272	FBgn0050272
CG8690	CG8690 [Source:FlyBase;GeneId:FBgn0033297] [FBtr0088752]	A_09_P127205	0.00272068	9.84415e-05	2.2148	-43.3356	272.015	25.6367	1838.69	1.18196		CG8690	FBgn0033297
Adh	CG3481 [Source:FlyBase;GeneId:FBgn0000055] [FBtr0100591]	A_09_P041186	0.00906697	0.00112344	3.50497	-41.943	123.307	7.29758	460.627	1.4737		Adh	FBgn0000055
CG7943	CG7943 [Source:FlyBase;GeneId:FBgn0039741] [FBtr0085559]	A_09_P061241	0.00959029	0.0012378	2.01582	-33.4323	49.491	4.09069	279.685	1.44019		CG7943	FBgn0039741
cpx	CG32490 [Source:FlyBase;GeneId:FBgn0041605] [FBtr0301768]	A_09_P166140	0.00220272	5.75801e-05	3.22032	-33.2613	131.661	10.5894	516.201	1.75337		cpx	FBgn0041605
CG5388	IP08662.3prime IP Drosophila melanogaster iPCR Amplified Library Drosophila melanogaster cDNA clone IP08662 3, mRNA sequence [EL878812]	A_09_P214130	0.00887748	0.00107553	2.02078	-30.1507	166.614	25.4552	1114.03	0.706424		CG5388	FBgn0038944
Mdr50	CG8523 [Source:FlyBase;GeneId:FBgn0010241] [FBtr0087537]	A_09_P012076	0.00544721	0.000432128	2.20258	-28.6995	85.5708	11.0315	462.143	0.842323		Mdr50	FBgn0010241
CG10625	CG10625 [Source:FlyBase;GeneId:FBgn0035612] [FBtr0113146]	A_09_P144945	0.00345711	0.000162203	3.87759	-28.4164	64.2819	2.8854	182.448	2.19055		CG10625	FBgn0035612
CG11453	CG11453 [Source:FlyBase;GeneId:FBgn0038734] [FBtr0083791]	A_09_P069301	0.00373322	0.000192819	2.00468	-26.0074	194.788	32.2454	1376.3	1.1434		CG11453	FBgn0038734
CG18744	CG18744 [Source:FlyBase;GeneId:FBgn0042101] [FBtr0114516]	A_09_P064481	0.00690023	0.000690163	2.10099	-23.2024	173.888	30.3619	1192.26	1.37963		CG18744	FBgn0042101
CG8539	CG8539 [Source:FlyBase;GeneId:FBgn0035791] [FBtr0076831]	A_09_P053606	0.00633263	0.000572828	7.35665	-22.2823	103.793	4.94178	188.583	3.19908		CG8539	FBgn0035791
CG31158	CG31158 [Source:FlyBase;GeneId:FBgn0051158] [FBtr0113395]	A_09_P207780	0.00977117	0.00128737	2.73865	-21.3453	205.756	30.6287	1108.82	1.58363		CG31158	FBgn0051158
B52	CG10851 [Source:FlyBase;GeneId:FBgn0004587] [FBtr0300588]	A_09_P169715	0.00315483	0.000136444	2.19465	-20.6356	302.392	62.2169	2014.52	1.36798		B52	FBgn0004587
lap	CG2520 [Source:FlyBase;GeneId:FBgn0086372] [FBtr0081572]	A_09_P048706	0.00478575	0.000331222	4.40559	-18.7934	55.0249	3.24215	131.023	2.10894		lap	FBgn0086372
CG42770	This gene is referred to in FlyBase by the symbol Dmel\CG42770 (FBgn0261838). It is a protein_coding_gene from Drosophila melanogaster. Its molecular function is unknown. The biological processes in which it is involved are not known. No alleles are reported. It has one annotated transcript and one annotated polypeptide. Gene sequence location is 3R:17185910..17187856. [FBtr0303402]	A_09_P050911	0.00164354	2.76256e-05	3.18414	-18.7629	41.0685	2.85103	114.9	1.50488		CG42770	FBgn0261838
CG34141	CG34141 [Source:FlyBase;GeneId:FBgn0083977] [FBtr0301077]	A_09_P191145	0.00734686	0.000771777	2.86549	-18.2977	52.8769	6.959	196.127	1.63465		CG34141	FBgn0083977
CG14974	CG14974 [Source:FlyBase;GeneId:FBgn0040694] [FBtr0073140]	A_09_P143885	0.00868625	0.00103551	4.69753	-18.0372	74.0196	6.83426	178.5	2.19293		CG14974	FBgn0040694
CG42347	CG42347 [Source:FlyBase;GeneId:FBgn0259678] [FBtr0299930]	A_09_P057306	0.00408307	0.000235419	3.35251	-17.6347	2869.32	631.173	11660.2	1.88988		CG42347	FBgn0259678
CG33127	CG33127 [Source:FlyBase;GeneId:FBgn0053127] [FBtr0078052]	A_09_P016896	0.00862524	0.00102052	2.15576	-15.4929	179.147	47.8367	1177.8	1.13769		CG33127	FBgn0053127
Cyp6a22	CG10240 [Source:FlyBase;GeneId:FBgn0013773] [FBtr0087450]	A_09_P029916	0.00280302	0.00010575	4.92591	-15.294	55.4402	4.23036	119.531	2.46864		Cyp6a22	FBgn0013773
l(3)76BDm	CG8793 [Source:FlyBase;GeneId:FBgn0260655] [FBtr0074966]	A_09_P034691	0.00959228	0.00123904	5.28511	-15.0458	189.947	20.9191	536.367	2.66411		l(3)76BDm	FBgn0260655
CG5892	CG5892 [Source:FlyBase;GeneId:FBgn0038873] [FBtr0084052]	A_09_P069871	0.00284148	0.000108991	3.62177	-14.4929	318.944	56.764	1265.4	1.67909		CG5892	FBgn0038873
CG40635	Drosophila melanogaster CG40635 (CG40635), mRNA [NM_001110696]	A_09_P004671	0.00651132	0.000610118	3.41547	-13.9417	66.8254	10.5966	227.202	1.57684		CG40635	FBgn0085506
gcl	CG8411 [Source:FlyBase;GeneId:FBgn0005695] [FBtr0088710]	A_09_P011796	0.00121246	1.17387e-05	3.20503	-12.9465	33.4185	3.23902	84.2285	1.7762		gcl	FBgn0005695
Zasp52	CG30084 [Source:FlyBase;GeneId:FBgn0083919] [FBtr0301314]	A_09_P168575	0.0066224	0.000632385	2.31086	-11.8806	221.808	75.8819	1363.33	1.31697		Zasp52	FBgn0083919
bt	CG32019 [Source:FlyBase;GeneId:FBgn0005666] [FBtr0301340]	A_09_P052436	0.00469678	0.00031882	40.1637	-11.0339	629.038	14.1248	238.418	5.02331		bt	FBgn0005666
CG42684	CG42684 [Source:FlyBase;GeneId:FBgn0261570] [FBtr0302833]	A_09_P192950	0.00729661	0.000763439	2.82401	-10.4949	284.844	96.5787	1467.44	1.51705		CG42684	FBgn0261570
CG3285	CG3285 [Source:FlyBase;GeneId:FBgn0031522] [FBtr0077586]	A_09_P018936	0.00689788	0.000688991	2.63287	-10.4683	286.261	101.297	1662.7	1.6453		CG3285	FBgn0031522
CG10827	CG10827 [Source:FlyBase;GeneId:FBgn0038845] [FBtr0084048]	A_09_P069741	0.00678541	0.000666461	2.32671	-9.85487	423.346	221.224	2889.81	0.936883		CG10827	FBgn0038845
CG32152	CG32152 [Source:FlyBase;GeneId:FBgn0052152] [FBtr0075489]	A_09_P014716	0.00846591	0.000985716	4.45867	-9.84891	91.6669	16.3004	271.441	2.42817		CG32152	FBgn0052152
CG17944	CG17944 [Source:FlyBase;GeneId:FBgn0037500] [FBtr0081590]	A_09_P037026	0.0016948	3.12835e-05	5.85017	-9.74616	51.1662	5.73957	84.4395	2.56645		CG17944	FBgn0037500
CG7069	CG7069 [Source:FlyBase;GeneId:FBgn0038952] [FBtr0084215]	A_09_P134715	0.00347688	0.000163957	3.10818	-9.49588	79.4605	19.5806	296.46	1.85599		CG7069	FBgn0038952
dpr13	CG33996 [Source:FlyBase;GeneId:FBgn0034286] [FBtr0300215]	A_09_P222970	0.00802271	0.000897833	6.04468	-9.10206	121.175	18.3073	253.502	2.2861		dpr13	FBgn0034286
CG30492	CG30492 [Source:FlyBase;GeneId:FBgn0050492] [FBtr0088915]	A_09_P189910	0.00157658	2.34607e-05	2.81781	-9.05959	230.946	83.7093	1126.13	1.37218		CG30492	FBgn0263046
CG1702	CG1702 [Source:FlyBase;GeneId:FBgn0031117] [FBtr0077310]	A_09_P040846	0.00564797	0.000461261	25.5713	-8.52529	109.029	2.84756	58.4985	5.04157		CG1702	FBgn0031117
CG8552	CG8552 [Source:FlyBase;GeneId:FBgn0031990] [FBtr0302595]	A_09_P220725	0.00909662	0.00113144	2.05632	-8.18371	47.1047	17.2625	224.045	1.14589		CG8552	FBgn0031990
BHD	CG8616 [Source:FlyBase;GeneId:FBgn0261111] [FBtr0076834]	A_09_P163700	0.00119319	1.11627e-05	3.62106	-7.92738	38.2704	8.18257	89.1156	1.78032		BHD	FBgn0261111
CG15253	CG15253 [Source:FlyBase;GeneId:FBgn0028948] [FBtr0080782]	A_09_P066171	0.00640473	0.000591427	2.7216	-7.18929	182.053	83.8016	934.507	1.42922		CG15253	FBgn0028948
CG14450	CG14450 [Source:FlyBase;GeneId:FBgn0037184] [FBtr0078537]	A_09_P164315	0.00548082	0.00043703	3.95241	-6.97872	1438.08	767.548	5137.97	1.92185		CG14450	FBgn0037184
CG5002	CG5002 [Source:FlyBase;GeneId:FBgn0034275] [FBtr0089546]	A_09_P008881	0.00497507	0.000359372	2.74393	-6.26062	119.09	56.8555	538.193	1.43471		CG5002	FBgn0034275
heph	CG31000 [Source:FlyBase;GeneId:FBgn0011224] [FBtr0300270]	A_09_P185475	0.00538145	0.000420963	2.35626	-6.1102	230.635	177.189	1369.8	1.13907		heph	FBgn0011224
l(2)01289	CG9432 [Source:FlyBase;GeneId:FBgn0010482] [FBtr0086137]	A_09_P191135	0.00228989	6.27173e-05	7.10478	-6.10904	477.759	113.964	985.169	2.95182		l(2)01289	FBgn0010482
CG14200	CG14200 [Source:FlyBase;GeneId:FBgn0031023] [FBtr0074721]	A_09_P203280	0.00710602	0.000728371	4.89856	-5.97082	527.329	213.235	1602.02	2.56963		CG14200	FBgn0031023
CG31953	CG31953 [Source:FlyBase;GeneId:FBgn0051953] [FBtr0077575]	A_09_P014171	0.00874145	0.00105044	4.66499	-5.33336	778.42	465.571	2589.8	2.11942		CG31953	FBgn0051953
CG31004	CG31004 [Source:FlyBase;GeneId:FBgn0051004] [FBtr0085779]	A_09_P058701	0.00350299	0.000168996	2.41308	-5.23871	462.706	568.49	2898.39	1.35746		CG31004	FBgn0051004
CG31200	CG31200 [Source:FlyBase;GeneId:FBgn0051200] [FBtr0083929]	A_09_P059276	0.00541535	0.000424817	2.08048	-5.21347	12.6321	3.14572	30.8162	0.943514		CG31200	FBgn0051200
CG1835	CG1835 [Source:FlyBase;GeneId:FBgn0031127] [FBtr0077277]	A_09_P040876	0.0068123	0.000670028	2.49492	-5.1134	370.141	408.106	2184.14	1.30838		CG1835	FBgn0031127
CG9850	CG9850 [Source:FlyBase;GeneId:FBgn0034903] [FBtr0290120]	A_09_P199730	0.00863889	0.00102285	2.59419	-5.0843	1965.1	2680.34	10914.3	1.42446		CG9850	FBgn0034903
spdo	CG31020 [Source:FlyBase;GeneId:FBgn0260440] [FBtr0085651]	A_09_P013456	0.00447272	0.000293582	8.19745	-4.92791	288.106	69.0882	500.69	2.84165		spdo	FBgn0260440
CG11659	CG11659 [Source:FlyBase;GeneId:FBgn0038731] [FBtr0083797]	A_09_P069286	0.00746697	0.000792766	2.67773	-4.55235	162.602	126.121	805.134	1.38937		CG11659	FBgn0038731
CG14820	CG14820 [Source:FlyBase;GeneId:FBgn0035718] [FBtr0076894]	A_09_P053336	0.0053145	0.000409864	3.36375	-4.45579	311.356	250.56	1333.43	1.70253		CG14820	FBgn0035718
Ppcs	CG5629 [Source:FlyBase;GeneId:FBgn0261285] [FBtr0083752]	A_09_P172055	0.00765669	0.00083025	3.96936	-4.44233	206.69	118.664	696.354	2.13526		Ppcs	FBgn0261285
Dscam	CG17800 [Source:FlyBase;GeneId:FBgn0033159] [FBtr0089020]	A_09_P047536	0.00992934	0.00132609	35.9332	-4.22035	354.777	21.7835	159.725	5.30421		Dscam	FBgn0033159
Rgk3	The gene Rgk3 is referred to in FlyBase by the symbol Dmel\Rgk3 (CG34397, FBgn0085426). It is a protein_coding_gene from Drosophila melanogaster. Based on sequence similarity, it is predicted to have molecular function</span>: GTP binding. An electronic pipeline based on InterPro domains suggests that it is involved in the biological process</span>: small GTPase mediated signal transduction. 3 al…	A_09_P165725	0.000286838	3.02099e-07	2.3938	-4.04401	120.625	109.839	620.903	1.2579		Rgk3	FBgn0085426
scyl	CG7590 [Source:FlyBase;GeneId:FBgn0041094] [FBtr0076168]	A_09_P224725	0.00141974	1.7268e-05	2.00033	-4.03763	1776.38	3757.12	12817.7	0.98641		scyl	FBgn0041094
Mical	The gene Molecule interacting with CasL is referred to in FlyBase by the symbol Dmel\Mical (CG33208, FBgn0053208). It is a protein_coding_gene from Drosophila melanogaster. Based on sequence similarity, it is predicted to have molecular function</span>: actin binding. There is experimental evidence that it is involved in the biological process</span>: axon guidance; dendrite morphogenesis; neuron…	A_09_P197920	0.00904791	0.00111594	5.80749	-3.65097	151.122	65.1125	340.932	2.34407		Mical	FBgn0053208
CG10082	CG10082 [Source:FlyBase;GeneId:FBgn0034644] [FBtr0071661]	A_09_P026136	0.00610045	0.000533069	2.89328	-3.64536	707.236	1143.55	3735.66	1.37538		CG10082	FBgn0034644
CG2681	CG2681 [Source:FlyBase;GeneId:FBgn0024997] [FBtr0070480]	A_09_P197265	0.0090633	0.00112232	2.17829	-3.46651	191.417	306.725	1173.18	1.08282		CG2681	FBgn0024997
Ser6	CG2071 [Source:FlyBase;GeneId:FBgn0011834] [FBtr0077272]	A_09_P052036	0.00323814	0.0001436	3.09653	-3.22903	668.311	1125.15	3224.2	1.57982		Ser6	FBgn0011834
gkt	CG8825 [Source:FlyBase;GeneId:FBgn0260817] [FBtr0077574]	A_09_P018886	0.00642713	0.000596075	4.11182	-3.20089	342.7	350.484	1220.67	1.84047		gkt	FBgn0260817
Obp47b	CG13208 [Source:FlyBase;GeneId:FBgn0033614] [FBtr0088171]	A_09_P006436	0.00881135	0.00106482	4.42138	-3.12349	104.054	60.4378	291.916	2.26745		Obp47b	FBgn0033614
tinc	CG31247 [Source:FlyBase;GeneId:FBgn0038554] [FBtr0089772]	A_09_P068671	0.00972793	0.00127573	7.083	-3.04495	417.589	235.757	872.252	2.82547		tinc	FBgn0261649
CR42862	Drosophila melanogaster oriT-CR42862 (CR42862), ncRNA [NR_037746]	A_09_P202695	0.00352246	0.000170956	2.49601	-2.86203	492.569	1218.06	3001.24	1.31684		CR42862	FBgn0262109
GstD2	CG4181 [Source:FlyBase;GeneId:FBgn0010038] [FBtr0082569]	A_09_P011881	0.00458338	0.00030723	2.73813	-2.84181	88.9319	91.6795	375.741	1.36209		GstD2	FBgn0010038
CG8709	CG8709 [Source:FlyBase;GeneId:FBgn0033269] [FBtr0088815]	A_09_P025071	0.000947118	5.65947e-06	3.18221	-2.69595	1426.12	2911.55	6643.26	1.68164		CG8709	FBgn0263593
U26	CG13401 [Source:FlyBase;GeneId:FBgn0027780] [FBtr0089673]	A_09_P079896	0.0084277	0.000978946	6.16725	-2.56798	92.0946	45.187	182.684	2.54136		U26	FBgn0027780
CG13047	CG13047 [Source:FlyBase;GeneId:FBgn0036594] [FBtr0289964]	A_09_P150445	0.00898486	0.00109983	3.18343	-2.54309	267.263	467.794	1157.64	1.68209		CG13047	FBgn0036594
CG34427	This gene is referred to in FlyBase by the symbol Dmel\CG34427 (FBgn0085456). It is a protein_coding_gene from Drosophila melanogaster. Its molecular function is unknown. The biological processes in which it is involved are not known. One allele is reported. No phenotypic data is available. It has one annotated transcript and one annotated polypeptide. Gene sequence location is 3L:8797864..879887…	A_09_P161975	0.00420814	0.000252503	4.49332	-2.53089	138.988	111.844	392.161	2.18264		CG34427	FBgn0085456
CG33262	Drosophila melanogaster CG33262 (CG33262), mRNA [NM_206349]	A_09_P017336	0.00868729	0.00103684	2.92324	-2.52319	21.6798	13.807	48.4496	1.70893		CG33262	FBgn0053262
pcl	CG13374 [Source:FlyBase;GeneId:FBgn0011822] [FBtr0070100]	A_09_P029436	0.00743604	0.000786792	2.42343	-2.40944	181.57	409.499	996.446	1.2326		pcl	FBgn0011822
how	CG10293 [Source:FlyBase;GeneId:FBgn0017397] [FBtr0084178]	A_09_P052251	0.00762791	0.000822552	2.38697	-2.38603	691.603	2224.28	4447.27	1.29677		how	FBgn0264491
MtnA	CG9470 [Source:FlyBase;GeneId:FBgn0002868] [FBtr0082158]	A_09_P043731	0.00594363	0.000507452	2.3116	-2.35566	6734.8	16143.3	31876.3	1.17603		MtnA	FBgn0002868
CG33721	CG33721 [Source:FlyBase;GeneId:FBgn0053721] [FBtr0091718]	A_09_P000541	0.00633886	0.000580907	2.55219	-2.35	162.76	330.774	830.867	1.35645		CG33721	FBgn0053721
CG7069	CG7069 [Source:FlyBase;GeneId:FBgn0038952] [FBtr0084215]	A_09_P070156	0.00623216	0.000557705	2.31262	-2.29493	338.033	1108.96	2145.9	1.19427		CG7069	FBgn0038952
CG7025	CG7025 [Source:FlyBase;GeneId:FBgn0031930] [FBtr0079515]	A_09_P020421	0.00155938	2.22512e-05	5.58461	-2.2733	58.3871	30.0627	107.119	2.45578		CG7025	FBgn0031930
CG16853	CG16853 [Source:FlyBase;GeneId:FBgn0028941] [FBtr0080508]	A_09_P066136	0.00211568	5.1466e-05	7.98456	-2.26997	188.005	95.4759	320.369	2.88867		CG16853	FBgn0028941
Obp19a	CG11748 [Source:FlyBase;GeneId:FBgn0031109] [FBtr0077300]	A_09_P040816	0.00750359	0.000799458	3.30298	-2.19668	178.762	298.095	706.267	1.70919		Obp19a	FBgn0031109
CG32544	CG32544 [Source:FlyBase;GeneId:FBgn0052544] [FBtr0074644]	A_09_P015791	0.00245328	7.72641e-05	3.48338	-2.18614	451.358	1012.59	1918.95	1.88739		CG32544	FBgn0052544
CG11231	CG11231 [Source:FlyBase;GeneId:FBgn0039939] [FBtr0089242]	A_09_P061986	0.00790644	0.000875035	14.9145	-2.12965	27.9824	3.39741	11.7867	4.14965		CG11231	FBgn0039939
CG32278	CG32278 [Source:FlyBase;GeneId:FBgn0052278] [FBtr0073033]	A_09_P015161	0.00186083	3.84627e-05	7.57018	-2.07611	2673.9	2731.21	4672.08	2.86042		CG32278	FBgn0052278
Epac	CG34392 [Source:FlyBase;GeneId:FBgn0085421] [FBtr0112636]	A_09_P004131	0.00625777	0.000561486	4.21528	-2.00316	69.6589	58.8843	186.716	2.09021		Epac	FBgn0085421

## Sheet: DAVID-UP-C-IV and DOWN C-I
Category	Term	Count	%	PValue	Genes	List Total	Pop Hits	Pop Total	Fold Enrichment	Bonferroni	Benjamini	FDR
SP_PIR_KEYWORDS	electron transfer	3	1.5873	0.00383642	FBGN0013678, FBGN0013676, FBGN0013675	181	7	12980	30.734	0.436014	0.173792	4.48131
SP_PIR_KEYWORDS	oxidative phosphorylation	4	2.1164	0.000677111	FBGN0013678, FBGN0013676, FBGN0013675, FBGN0013673	181	13	12980	22.0654	0.095998	0.095998	0.804666
SP_PIR_KEYWORDS	membrane-associated complex	3	1.5873	0.00968785	FBGN0013676, FBGN0013675, FBGN0013673	181	11	12980	19.558	0.765553	0.251815	10.963
GOTERM_BP_FAT	GO:0060560~developmental growth involved in morphogenesis	4	2.1164	0.00282222	FBGN0030018, FBGN0259212, FBGN0035049, FBGN0250785	116	20	7937	13.6845	0.933674	0.492517	4.34489
INTERPRO	IPR003959:ATPase, AAA-type, core	5	2.6455	0.00367565	FBGN0013998, FBGN0004913, FBGN0032450, FBGN0036892, FBGN0015376	164	40	10196	7.77134	0.698947	0.329785	4.86103
GOTERM_CC_FAT	GO:0044463~cell projection part	5	2.6455	0.00673614	FBGN0015790, FBGN0038856, FBGN0001314, FBGN0004435, FBGN0026439	77	48	4786	6.47457	0.734131	0.734131	8.09694
GOTERM_BP_FAT	GO:0045995~regulation of embryonic development	5	2.6455	0.00757773	FBGN0015790, FBGN0030018, FBGN0259212, FBGN0004636, FBGN0002673	116	54	7937	6.33541	0.999326	0.703899	11.2686
INTERPRO	IPR001452:Src homology-3 domain	7	3.7037	0.000995692	FBGN0030018, FBGN0035533, FBGN0025865, FBGN0250785, FBGN0040068, FBGN0013733, FBGN0034433	164	72	10196	6.04438	0.277297	0.149881	1.33902
GOTERM_BP_FAT	GO:0060538~skeletal muscle organ development	5	2.6455	0.00915697	FBGN0025790, FBGN0001250, FBGN0004133, FBGN0013733, FBGN0003499	116	57	7937	6.00197	0.999854	0.716799	13.4621
GOTERM_BP_FAT	GO:0022604~regulation of cell morphogenesis	9	4.7619	0.000313429	FBGN0045852, FBGN0029688, FBGN0030018, FBGN0259212, FBGN0001250, FBGN0025865, FBGN0040068, FBGN0013733, FBGN0004636	116	119	7937	5.1748	0.259877	0.259877	0.491497
GOTERM_BP_FAT	GO:0007264~small GTPase mediated signal transduction	8	4.2328	0.000984735	FBGN0015790, FBGN0034158, FBGN0259212, FBGN0029959, FBGN0040068, FBGN0024555, FBGN0025382, FBGN0004636	116	109	7937	5.02183	0.611636	0.270408	1.53659
SMART	SM00326:SH3	7	3.7037	0.00303359	FBGN0030018, FBGN0035533, FBGN0025865, FBGN0250785, FBGN0040068, FBGN0013733, FBGN0034433	98	72	4824	4.78571	0.232275	0.232275	3.23024
GOTERM_BP_FAT	GO:0060284~regulation of cell development	9	4.7619	0.000598756	FBGN0013998, FBGN0015790, FBGN0045852, FBGN0029688, FBGN0014388, FBGN0043010, FBGN0004435, FBGN0013733, FBGN0003997	116	131	7937	4.70078	0.437283	0.249855	0.936959
GOTERM_BP_FAT	GO:0051960~regulation of nervous system development	6	3.1746	0.00968152	FBGN0013998, FBGN0045852, FBGN0029688, FBGN0014388, FBGN0043010, FBGN0013733	116	90	7937	4.56149	0.999912	0.688838	14.1794
INTERPRO	IPR003593:ATPase, AAA+ type, core	9	4.7619	0.000867364	FBGN0013998, FBGN0004913, FBGN0001314, FBGN0031516, FBGN0032450, FBGN0036892, FBGN0015376, FBGN0000241, FBGN0036574	164	125	10196	4.47629	0.246392	0.246392	1.16738
SP_PIR_KEYWORDS	gtp-binding	8	4.2328	0.0052664	FBGN0015790, FBGN0029959, FBGN0004435, FBGN0036686, FBGN0025382, FBGN0010339, FBGN0030792, FBGN0004636	181	152	12980	3.77435	0.544685	0.178556	6.10403
GOTERM_BP_FAT	GO:0060541~respiratory system development	8	4.2328	0.00665623	FBGN0014388, FBGN0004859, FBGN0035049, FBGN0001250, FBGN0250785, FBGN0013733, FBGN0003997, FBGN0003499	116	153	7937	3.57764	0.998357	0.722593	9.96476
GOTERM_BP_FAT	GO:0007424~open tracheal system development	8	4.2328	0.00665623	FBGN0014388, FBGN0004859, FBGN0035049, FBGN0001250, FBGN0250785, FBGN0013733, FBGN0003997, FBGN0003499	116	153	7937	3.57764	0.998357	0.722593	9.96476
SMART	SM00382:AAA	9	4.7619	0.00340524	FBGN0013998, FBGN0004913, FBGN0001314, FBGN0031516, FBGN0032450, FBGN0036892, FBGN0015376, FBGN0000241, FBGN0036574	98	125	4824	3.54416	0.256779	0.137897	3.6194
SP_PIR_KEYWORDS	nucleotide-binding	21	11.1111	0.00338069	FBGN0015790, FBGN0003545, FBGN0029959, FBGN0001314, FBGN0036892, FBGN0010339, FBGN0004636, FBGN0013998, FBGN0030018, FBGN0004913, FBGN0000489, FBGN0031516, FBGN0004435, FBGN0015376, FBGN0032450, FBGN0036686, FBGN0000241, FBGN0025382, FBGN0013762, FBGN0030792, FBGN0036574	181	743	12980	2.02687	0.396238	0.222979	3.95877

## Sheet: DAVID-UP-C-I and DOWN C-IV
Category	Term	Count	%	PValue	Genes	List Total	Pop Hits	Pop Total	Fold Enrichment	Bonferroni	Benjamini	FDR
GOTERM_BP_FAT	GO:0006508~proteolysis	12	14.4578	0.00138185	FBGN0053127, FBGN0011834, FBGN0011822, FBGN0024997, FBGN0051200, FBGN0034903, FBGN0038897, FBGN0028948, FBGN0031930, FBGN0031470, FBGN0035718, FBGN0035791	44	731	7937	2.9612	0.33313	0.33313	1.82434
SP_PIR_KEYWORDS	hydrolase	19	22.8916	0.00313425	FBGN0010241, FBGN0011834, FBGN0011822, FBGN0038897, FBGN0034903, FBGN0051200, FBGN0028948, FBGN0031930, FBGN0033297, FBGN0036996, FBGN0032069, FBGN0053127, FBGN0038845, FBGN0260817, FBGN0031470, FBGN0035791, FBGN0035718, FBGN0031990, FBGN0085426	81	1470	12980	2.07122	0.212252	0.212252	3.24939
GOTERM_MF_FAT	GO:0008237~metallopeptidase activity	6	7.22892	0.00598841	FBGN0034903, FBGN0038897, FBGN0028948, FBGN0031930, FBGN0035718, FBGN0035791	56	168	7918	5.04974	0.633249	0.633249	7.04521
GOTERM_MF_FAT	GO:0070011~peptidase activity, acting on L-amino acid peptides	11	13.253	0.00862786	FBGN0053127, FBGN0011834, FBGN0011822, FBGN0051200, FBGN0034903, FBGN0038897, FBGN0028948, FBGN0031930, FBGN0031470, FBGN0035718, FBGN0035791	56	612	7918	2.54137	0.764749	0.514974	10.0033
INTERPRO	IPR000834:Peptidase M14, carboxypeptidase A	3	3.61446	0.00997555	FBGN0031930, FBGN0035718, FBGN0035791	63	25	10196	19.421	0.790703	0.790703	11.3554
