# Supplementary material for: Functional Genomic Analyses of Two Morphologically Distinct Classes of Drosophila Sensory Neurons: Post-Mitotic Roles of Transcription Factors in Dendritic Patterning
Source: PLoS One. 2013 Aug 15;8(8):e72434. doi: 10.1371/journal.pone.0072434 (PMC3744488; doi:10.1371/journal.pone.0072434)
Supplement: Table S5 — List of 40 differentially expressed TFs identified via microarray analysis. These TFs were upregulated either uniquely in C-I or C-IV, or were commonly upregulated in both C-I and C-IV neurons when compared to whole larvae controls (p≤0.01, ANOVA and Tukey’s HSD). (XLS) [file pone.0072434.s007.xls]

## Sheet: Sheet1
Gene Symbol	Description	Uniquely UP in CI	Commonly UP CI and IV	Uniquely UP in CIV	Fold change([Class I] vs [Whole Larva RNA])	Fold change([Class IV] vs [Whole Larva RNA])
cnc	The gene cap-n-collar is referred to in FlyBase by the symbol Dmel\cnc (CG43286, FBgn0262975). It is a protein_coding_gene from Drosophila melanogaster. There is experimental evidence that it has the molecular function</span>: DNA binding. There is experimental evidence that it is involved in the biological process</span>: blastoderm segmentation; maintenance of oocyte nucleus location involved i…		1		8.58564	44.5115
ftz-f1	CG4059 [Source:FlyBase;GeneId:FBgn0001078] [FBtr0075086]		1		19.0671	12.7459
Rel	CG11992 [Source:FlyBase;GeneId:FBgn0014018] [FBtr0089339]		1		2.88543	10.9947
dom	CG9696 [Source:FlyBase;GeneId:FBgn0020306] [FBtr0071604]		1		3.16517	8.02064
Dref	CG5838 [Source:FlyBase;GeneId:FBgn0015664] [FBtr0079889]		1		4.88767	6.63385
Optix	CG18455 [Source:FlyBase;GeneId:FBgn0025360] [FBtr0088865]		1		4.05843	4.63168
retn	CG5403 [Source:FlyBase;GeneId:FBgn0004795] [FBtr0072073]		1		3.86767	4.05218
CG2116	CG2116 [Source:FlyBase;GeneId:FBgn0030003] [FBtr0071152]		1		3.85566	3.45048
E(spl)m8-HLH	IP08964.3prime IP Drosophila melanogaster iPCR Amplified Library Drosophila melanogaster cDNA clone IP08964 3, mRNA sequence [EL879054]		1		9.97719	3.17803
CG6701	This gene is referred to in FlyBase by the symbol Dmel\CG6701 (FBgn0033889). It is a protein_coding_gene from Drosophila melanogaster. An electronic pipeline based on InterPro domains suggests that it has the molecular function</span>: DNA binding; ATP-dependent DNA helicase activity; zinc ion binding; ATP binding. An electronic pipeline based on InterPro domains suggests that it is involved in t…		1		3.10187	2.79602
amos	CG10393 [Source:FlyBase;GeneId:FBgn0003270] [FBtr0081081]		1		13.9672	2.52014
Hand	IP02188.3prime IP Drosophila melanogaster iPCR Amplified Library Drosophila melanogaster cDNA clone IP02188 3, mRNA sequence [EL870081]		1		4.22703	2.40104
foxo	Drosophila melanogaster forkhead box, sub-group O (foxo), transcript variant E, mRNA [NM_001144582]		1		40.7918	2.38531
CG17912	CG17912 [Source:FlyBase;GeneId:FBgn0032600] [FBtr0113041]		1		2.32539	2.0857
E(spl)mbeta-HLH	CG14548 [Source:FlyBase;GeneId:FBgn0002733] [FBtr0084982]			1	1.15902	11.0015
ara	CG10571 [Source:FlyBase;GeneId:FBgn0015904] [FBtr0075908]			1	-1.91252	4.24599
Hmx	CG34419 [Source:FlyBase;GeneId:FBgn0085448] [FBtr0273220]			1	1.35003	3.44699
RunxA	CG34145 [Source:FlyBase;GeneId:FBgn0083981] [FBtr0110992]			1	1.61143	3.29234
shn	CG7734 [Source:FlyBase;GeneId:FBgn0003396] [FBtr0088101]			1	-1.9209	2.97616
Snoo	CG34421 [Source:FlyBase;GeneId:FBgn0085450] [FBtr0112717]			1	-4.54153	2.85935
CG9705	CG9705 [Source:FlyBase;GeneId:FBgn0036661] [FBtr0075325]			1	-1.17289	2.62399
cwo	CG17100 [Source:FlyBase;GeneId:FBgn0259938] [FBtr0082246]			1	-3.96584	2.51931
sba	CG13598 [Source:FlyBase;GeneId:FBgn0016754] [FBtr0112888]			1	-3.94134	2.30175
ci	CG2125 [Source:FlyBase;GeneId:FBgn0004859] [FBtr0089178]			1	-15.6092	2.29421
ash2	CG6677 [Source:FlyBase;GeneId:FBgn0000139] [FBtr0084660]			1	-2.88983	2.13195
kay	CG33956 [Source:FlyBase;GeneId:FBgn0001297] [FBtr0099989]			1	1.16021	2.09765
CG8765	CG8765 [Source:FlyBase;GeneId:FBgn0036900] [FBtr0089597]			1	-6.57236	2.4018
Mtp	CG9342 [Source:FlyBase;GeneId:FBgn0032904] [FBtr0081439]			1	-75.9627	2.8003
pho	CG17743 [Source:FlyBase;GeneId:FBgn0002521] [FBtr0089204]			1	-14.8852	3.15713
Gnf1	CG1119 [Source:FlyBase;GeneId:FBgn0004913] [FBtr0100159]			1	-55.8253	2.70613
scro	CG17594 [Source:FlyBase;GeneId:FBgn0028993] [FBtr0113751]			1	-29.471	4.11728
br	CG11491 [Source:FlyBase;GeneId:FBgn0000210] [FBtr0070263]	1			10.8212	1.92454
chn	CG11798 [Source:FlyBase;GeneId:FBgn0015371] [FBtr0111007]	1			6.28697	1.66118
CG11398	CG11398 [Source:FlyBase;GeneId:FBgn0040366] [FBtr0070250]	1			5.7522	1.40574
jim	The gene jim is referred to in FlyBase by the symbol Dmel\jim (CG11352, FBgn0027339). It is a protein_coding_gene from Drosophila melanogaster. Based on sequence similarity, it is predicted to have molecular function</span>: transcription factor activity. There is experimental evidence that it is involved in the biological process</span>: regulation of chromatin silencing. 34 alleles are reported…	1			3.16573	1.36375
CG10431	CG10431 [Source:FlyBase;GeneId:FBgn0032730] [FBtr0081134]	1			4.07865	1.33527
nub	CG34395 [Source:FlyBase;GeneId:FBgn0085424] [FBtr0112642]	1			29.7457	1.18438
lola	CG12052 [Source:FlyBase;GeneId:FBgn0005630] [FBtr0089348]	1			5.8239	0.33819
Poxm	CG9610 [Source:FlyBase;GeneId:FBgn0003129] [FBtr0111026]	1			2.99717	-1.47525
CG14200	CG14200 [Source:FlyBase;GeneId:FBgn0031023] [FBtr0074721]	1			4.89856	-5.97082
