# Supplementary material for: Functional Genomic Analyses of Two Morphologically Distinct Classes of Drosophila Sensory Neurons: Post-Mitotic Roles of Transcription Factors in Dendritic Patterning
Source: PLoS One. 2013 Aug 15;8(8):e72434. doi: 10.1371/journal.pone.0072434 (PMC3744488; doi:10.1371/journal.pone.0072434)
Supplement: Table S6 — Summary of RNAi-induced phenotypic screening results (hit-list) of the 37 functionally validated TFs. TFs that resulted in statistically significant dendritic phenotypes as compared to wild-type controls (p≤0.05, Student's t-test) in at least 2 independent UAS-IR transgenes in each of the C-I and C-IV da neuron subtypes are provided. (XLS) [file pone.0072434.s008.xls]

## Sheet: C-I TF List
ddaD	ddaE	vpda		ddaC	vada	vdaB
ara	lola	cnc		ara	CG9705	CG17912
CG10431	kay			ash2	chn	cwo
CG11398				br	ci	lola
CG6701				CG11398	Dref	scro
CG8765				CG2116	Hand	CG2116
ci				CG9705	kay	CG9705
cwo				chn	Snoo	ci
dom				ci	ara	dom
Dref				dom	ash2	E(spl)m8-HLH
foxo				Dref	CG2116	kay
ftz-f1				foxo	CG8765	Optix
Gnf1				ftz-f1	cnc	Snoo
kay				Gnf1	cwo
lola				Hand	dom
pho				kay	E(spl)m8-HLH
scro				lola	foxo
shn				Mtp	ftz-f1
cnc				Optix	lola
				retn	RunxA
				RunxA
				scro
				shn
				Snoo
				amos
				CG10431
				CG6701
				CG8765
				cnc
				cwo
				E(spl)m8-HLH
				jim
				pho
				Poxm
				Rel
