# Supplementary material for: Functional Genomic Analyses of Two Morphologically Distinct Classes of Drosophila Sensory Neurons: Post-Mitotic Roles of Transcription Factors in Dendritic Patterning
Source: PLoS One. 2013 Aug 15;8(8):e72434. doi: 10.1371/journal.pone.0072434 (PMC3744488; doi:10.1371/journal.pone.0072434)
Supplement: Table S7 — Quantitative RNAi screening parameters are presented for all the TFs screened via in vivo RNAi. Phenotypic values for total dendritic length and total dendritic branches are shown as percentage change from wild-type for UAS-IR lines that resulted in statistically significant phenotypes (p<0.05, Student's t-test) in at least 2 independent transgenic RNAi constructs in each phenotypic category. These data were used to construct the hierarchical cluster presented in Fig. 7. (XLS) [file pone.0072434.s009.xls]

## Sheet: HC-Final Data1
Gene Symbol	Flybase ID	ddaD-B	ddaD-TDL	ddaE-B	ddaE-TDL	vpda-B	vpda-TDL	ddaC-B	ddaC-TDL	v'ada-B	v'ada-TDL	vdaB-B	vdaB-TDL
amos	FBgn0003270	0	0	0	0	0	0	0	-24.9105	0	0	0	0
ara	FBgn0015904	37.5144	0	0	0	0	0	-27.3895	-22.3971	0	-19.945	0	0
ash2	FBgn0000139	0	0	0	0	0	0	-32.04	-26.8845	0	-15.8324	0	0
br	FBgn0000210	0	0	0	0	0	0	-25.134	-19.4813	0	0	0	0
CG10431	FBgn0032730	0	0	0	0	0	0	0	-22.3167	0	0	0	0
CG11398	FBgn0040366	38.2815	0	0	0	0	0	-37.8182	-38.6435	0	0	0	0
CG17912	FBgn0032600	0	0	0	0	0	0	0	0	0	0	22.8819	0
CG2116	FBgn0030003	0	0	0	0	0	0	-28.1562	-22.217	0	-34.4466	0	-20.0815
CG6701	FBgn0033889	41.542	0	0	0	0	0	0	-11.3547	0	0	0	0
CG8765	FBgn0036900	31.9524	0	0	0	0	0	0	-6.70335	0	-14.1793	-8.07787	0
CG9705	FBgn0036661	0	0	0	0	0	0	-47.9623	-35.7252	-27.8362	-25.4161	0	-17.5388
chn	FBgn0015371	0	0	0	0	0	0	0	-28.433	-28.5724	-32.2887	0	0
ci	FBgn0004859	22.9382	0	0	0	0	0	-28.6958	-19.585	0	-15.9268	0	-7.01334
cnc	FBgn0262975	0	0	0	0	0	0	0	-14.2829	0	-8.56426	0	0
cwo	FBgn0259938	101.093	0	0	0	0	0	0	-12.675	0	0	2.70529	0
dom	FBgn0020306	53.6249	-17.2521	0	0	0	0	-27.0377	-20.1234	0	-7.0076	0	3.69497
Dref	FBgn0015664	27.9248	0	0	0	0	0	-52.4676	-41.3194	-37.4283	-32.2251	0	0
E(spl)m8-HLH	FBgn0000591	0	0	0	0	0	0	0	0	0	-20.0668	0	-18.3922
foxo	FBgn0038197	29.8427	0	0	0	0	0	-30.0983	-17.2865	0	-14.4717	0	0
ftz-f1	FBgn0001078	26.3905	0	0	0	0	0	-26.5409	-18.4175	0	-8.10085	0	0
Gnf1	FBgn0004913	54.2002	0	0	0	0	0	-34.0777	-16.3324	0	0	0	0
Hand	FBgn0032209	0	0	0	0	0	0	-32.1237	-19.3486	-17.1345	-12.3885	0	0
Hmx	FBgn0264005	0	0	0	0	0	0	0	0	0	0	0	0
jim	FBgn0027339	0	0	0	0	0	0	0	-16.8681	0	0	0	0
kay	FBgn0001297	70.8861	0	0	12.4103	0	0	-25.9379	-22.6799	-0.785344	-9.93281	0	-9.47057
lola	FBgn0005630	36.7472	0	33.5591	0	0	0	-11.849	-17.8708	0	-15.451	5.01825	-11.4284
Mtp	FBgn0032904	0	0	0	0	0	0	-37.8517	-30.4341	0	0	0	0
nub	FBgn0085424	0	0	0	0	0	0	0	0	0	0	0	0
Optix	FBgn0025360	0	0	0	0	0	0	-36.8915	-32.3753	0	0	0	-21.5509
pho	FBgn0002521	30.2263	0	0	0	0	0	0	-15.1693	0	-14.9898	0	0
Poxm	FBgn0003129	0	0	0	0	0	0	0	-17.5188	0	0	0	0
Rel	FBgn0014018	0	0	0	0	0	0	0	-18.8245	0	-23.2778	0	0
retn	FBgn0004795	0	0	0	0	0	0	-21.9406	-17.6526	0	-13.3868	0	0
RunxA	FBgn0083981	0	0	0	0	0	0	-22.7669	-13.0148	0	-17.5574	0	0
scro	FBgn0028993	0	0	0	0	0	0	-17.6921	-7.37246	0	0	2.6946	3.38977
shn	FBgn0003396	81.8182	0	0	0	0	0	-37.9466	-25.5135	0	-17.449	0	0
Snoo	FBgn0085450	0	0	0	0	0	0	-36.8189	-35.8932	-39.243	-39.9858	0	0
ct **	FBgn0004198	0	0	0	0	0	0	-37.6507	-31.2264	-31.59	-34.9761	-30.3083	-34.065
gcm2 **	FBgn0019809	12.1979	0	0	0	-13.7328	0	-25.8207	-20.0413	0	-18.8736	0	0
** = positive controls
