# Supplementary material for: Functional Genomic Analyses of Two Morphologically Distinct Classes of Drosophila Sensory Neurons: Post-Mitotic Roles of Transcription Factors in Dendritic Patterning
Source: PLoS One. 2013 Aug 15;8(8):e72434. doi: 10.1371/journal.pone.0072434 (PMC3744488; doi:10.1371/journal.pone.0072434)
Supplement: Table S8 — Human orthologs of the TFs identified and validated in C-I neurons (Table S6) are provided. (XLS) [file pone.0072434.s010.xls]

## Sheet: Sheet1
Drosophila Gene Symbol	Flybase ID	Human Ortholog-Gene Symbol	Human Ortholog-Gene Name	ENID
ara	FBgn0015904	IRX1	iroquois homeobox 1 [Source:HGNC Symbol;Acc:14358]	ENSG00000170549
ara	FBgn0015904	IRX2	iroquois homeobox 2 [Source:HGNC Symbol;Acc:14359]	ENSG00000170561
ara	FBgn0015904	IRX3	iroquois homeobox 3 [Source:HGNC Symbol;Acc:14360]	ENSG00000177508
ara	FBgn0015904	IRX4	iroquois homeobox 4 [Source:HGNC Symbol;Acc:6129]	ENSG00000113430
ara	FBgn0015904	IRX5	iroquois homeobox 5 [Source:HGNC Symbol;Acc:14361]	ENSG00000176842
ara	FBgn0015904	IRX6	iroquois homeobox 6 [Source:HGNC Symbol;Acc:14675]	ENSG00000159387
ara	FBgn0015904	MKX	mohawk homeobox [Source:HGNC Symbol;Acc:23729]	ENSG00000150051
CG10431	FBgn0032730	ZFAT	zinc finger and AT hook domain containing [Source:HGNC Symbol;Acc:19899]	ENSG00000066827
ci	FBgn0004859	GLI2	GLI family zinc finger 2 [Source:HGNC Symbol;Acc:4318]	ENSG00000074047
ci	FBgn0004859	GLI3	GLI family zinc finger 3 [Source:HGNC Symbol;Acc:4319]	ENSG00000106571
cnc	FBgn0262975	BACH1	BTB and CNC homology 1, basic leucine zipper transcription factor 1 [Source:HGNC Symbol;Acc:935]	ENSG00000156273
cnc	FBgn0262975	BACH2	BTB and CNC homology 1, basic leucine zipper transcription factor 2 [Source:HGNC Symbol;Acc:14078]	ENSG00000112182
cnc	FBgn0262975	NFE2	nuclear factor (erythroid-derived 2), 45kDa [Source:HGNC Symbol;Acc:7780]	ENSG00000123405
cnc	FBgn0262975	NFE2L1	nuclear factor (erythroid-derived 2)-like 1 [Source:HGNC Symbol;Acc:7781]	ENSG00000082641
cnc	FBgn0262975	NFE2L2	nuclear factor (erythroid-derived 2)-like 2 [Source:HGNC Symbol;Acc:7782]	ENSG00000116044
cnc	FBgn0262975	NFE2L3	nuclear factor (erythroid-derived 2)-like 3 [Source:HGNC Symbol;Acc:7783]	ENSG00000050344
cwo	FBgn0259938	HELT	helt bHLH transcription factor [Source:HGNC Symbol;Acc:33783]	ENSG00000187821
foxo	FBgn0038197	FOXO1	forkhead box O1 [Source:HGNC Symbol;Acc:3819]	ENSG00000150907
foxo	FBgn0038197	FOXO3	forkhead box O3 [Source:HGNC Symbol;Acc:3821]	ENSG00000118689
foxo	FBgn0038197	FOXO4	forkhead box O4 [Source:HGNC Symbol;Acc:7139]	ENSG00000184481
foxo	FBgn0038197	FOXO6	forkhead box O6 [Source:HGNC Symbol;Acc:24814]	ENSG00000204060
ftz-f1	FBgn0001078	NR5A1	nuclear receptor subfamily 5, group A, member 1 [Source:HGNC Symbol;Acc:7983]	ENSG00000136931
ftz-f1	FBgn0001078	NR5A2	nuclear receptor subfamily 5, group A, member 2 [Source:HGNC Symbol;Acc:7984]	ENSG00000116833
Gnf1	FBgn0004913	RFC1	replication factor C (activator 1) 1, 145kDa [Source:HGNC Symbol;Acc:9969]	ENSG00000035928
kay	FBgn0001297	FOS	FBJ murine osteosarcoma viral oncogene homolog [Source:HGNC Symbol;Acc:3796]	ENSG00000170345
kay	FBgn0001297	FOSB	FBJ murine osteosarcoma viral oncogene homolog B [Source:HGNC Symbol;Acc:3797]	ENSG00000125740
kay	FBgn0001297	FOSL1	FOS-like antigen 1 [Source:HGNC Symbol;Acc:13718]	ENSG00000175592
kay	FBgn0001297	FOSL2	FOS-like antigen 2 [Source:HGNC Symbol;Acc:3798]	ENSG00000075426
lola	FBgn0005630	N/A	N/A	N/A
pho	FBgn0002521	YY1	YY1 transcription factor [Source:HGNC Symbol;Acc:12856]	ENSG00000100811
pho	FBgn0002521	YY2	YY2 transcription factor [Source:HGNC Symbol;Acc:31684]	ENSG00000230797
scro	FBgn0028993	N/A	N/A	N/A
shn	FBgn0003396	HIVEP1	human immunodeficiency virus type I enhancer binding protein 1 [Source:HGNC Symbol;Acc:4920]	ENSG00000095951
shn	FBgn0003396	HIVEP2	human immunodeficiency virus type I enhancer binding protein 2 [Source:HGNC Symbol;Acc:4921]	ENSG00000010818
shn	FBgn0003396	HIVEP3	human immunodeficiency virus type I enhancer binding protein 3 [Source:HGNC Symbol;Acc:13561]	ENSG00000127124
shn	FBgn0003396	ZNF831	zinc finger protein 831 [Source:HGNC Symbol;Acc:16167]	ENSG00000124203
