# Supplementary material for: Functional Genomic Analyses of Two Morphologically Distinct Classes of Drosophila Sensory Neurons: Post-Mitotic Roles of Transcription Factors in Dendritic Patterning
Source: PLoS One. 2013 Aug 15;8(8):e72434. doi: 10.1371/journal.pone.0072434 (PMC3744488; doi:10.1371/journal.pone.0072434)
Supplement: Table S9 — Human orthologs of the TFs identified and validated in C-IV neurons (Table S6) are provided. (XLS) [file pone.0072434.s011.xls]

## Sheet: Sheet1
Drosophila-Gene Symbol	Flybase IDS		Human Ortholog-Gene symbol	Human Ortholog-Gene Name	ENIDS
amos	FBgn0003270		ATOH7	atonal homolog 7 (Drosophila) [Source:HGNC Symbol;Acc:13907]	ENSG00000179774
ara	FBgn0015904		IRX1	iroquois homeobox 1 [Source:HGNC Symbol;Acc:14358]	ENSG00000170549
ara	FBgn0015904		IRX2	iroquois homeobox 2 [Source:HGNC Symbol;Acc:14359]	ENSG00000170561
ara	FBgn0015904		IRX3	iroquois homeobox 3 [Source:HGNC Symbol;Acc:14360]	ENSG00000177508
ara	FBgn0015904		IRX4	iroquois homeobox 4 [Source:HGNC Symbol;Acc:6129]	ENSG00000113430
ara	FBgn0015904		IRX5	iroquois homeobox 5 [Source:HGNC Symbol;Acc:14361]	ENSG00000176842
ara	FBgn0015904		IRX6	iroquois homeobox 6 [Source:HGNC Symbol;Acc:14675]	ENSG00000159387
ara	FBgn0015904		MKX	mohawk homeobox [Source:HGNC Symbol;Acc:23729]	ENSG00000150051
ash2	FBgn0000139		ASH2L	ash2 (absent, small, or homeotic)-like (Drosophila) [Source:HGNC Symbol;Acc:744]	ENSG00000129691
CG10431	FBgn0032730		ZFAT	zinc finger and AT hook domain containing [Source:HGNC Symbol;Acc:19899]	ENSG00000066827
CG17912	FBgn0032600		ZNF207	zinc finger protein 207 [Source:HGNC Symbol;Acc:12998]	ENSG00000010244
CG9705	FBgn0036661		CARHSP1	calcium regulated heat stable protein 1, 24kDa [Source:HGNC Symbol;Acc:17150]	ENSG00000153048
CG9705	FBgn0036661		CSDC2	cold shock domain containing C2, RNA binding [Source:HGNC Symbol;Acc:30359]	ENSG00000172346
ci	FBgn0004859		GLI2	GLI family zinc finger 2 [Source:HGNC Symbol;Acc:4318]	ENSG00000074047
ci	FBgn0004859		GLI3	GLI family zinc finger 3 [Source:HGNC Symbol;Acc:4319]	ENSG00000106571
cnc	FBgn0262975		BACH1	BTB and CNC homology 1, basic leucine zipper transcription factor 1 [Source:HGNC Symbol;Acc:935]	ENSG00000156273
cnc	FBgn0262975		BACH2	BTB and CNC homology 1, basic leucine zipper transcription factor 2 [Source:HGNC Symbol;Acc:14078]	ENSG00000112182
cnc	FBgn0262975		NFE2	nuclear factor (erythroid-derived 2), 45kDa [Source:HGNC Symbol;Acc:7780]	ENSG00000123405
cnc	FBgn0262975		NFE2L1	nuclear factor (erythroid-derived 2)-like 1 [Source:HGNC Symbol;Acc:7781]	ENSG00000082641
cnc	FBgn0262975		NFE2L2	nuclear factor (erythroid-derived 2)-like 2 [Source:HGNC Symbol;Acc:7782]	ENSG00000116044
cnc	FBgn0262975		NFE2L3	nuclear factor (erythroid-derived 2)-like 3 [Source:HGNC Symbol;Acc:7783]	ENSG00000050344
cwo	FBgn0259938		HELT	helt bHLH transcription factor [Source:HGNC Symbol;Acc:33783]	ENSG00000187821
E(spl)m8-HLH	FBgn0000591		HES2	hairy and enhancer of split 2 (Drosophila) [Source:HGNC Symbol;Acc:16005]	ENSG00000069812
E(spl)m8-HLH	FBgn0000591		HES3	hairy and enhancer of split 3 (Drosophila) [Source:HGNC Symbol;Acc:26226]	ENSG00000173673
E(spl)m8-HLH	FBgn0000591		HES5	hairy and enhancer of split 5 (Drosophila) [Source:HGNC Symbol;Acc:19764]	ENSG00000197921
E(spl)m8-HLH	FBgn0000591		HES7	hairy and enhancer of split 7 (Drosophila) [Source:HGNC Symbol;Acc:15977]	ENSG00000179111
foxo	FBgn0038197		FOXO1	forkhead box O1 [Source:HGNC Symbol;Acc:3819]	ENSG00000150907
foxo	FBgn0038197		FOXO3	forkhead box O3 [Source:HGNC Symbol;Acc:3821]	ENSG00000118689
foxo	FBgn0038197		FOXO4	forkhead box O4 [Source:HGNC Symbol;Acc:7139]	ENSG00000184481
foxo	FBgn0038197		FOXO6	forkhead box O6 [Source:HGNC Symbol;Acc:24814]	ENSG00000204060
ftz-f1	FBgn0001078		NR5A1	nuclear receptor subfamily 5, group A, member 1 [Source:HGNC Symbol;Acc:7983]	ENSG00000136931
ftz-f1	FBgn0001078		NR5A2	nuclear receptor subfamily 5, group A, member 2 [Source:HGNC Symbol;Acc:7984]	ENSG00000116833
Gnf1	FBgn0004913		RFC1	replication factor C (activator 1) 1, 145kDa [Source:HGNC Symbol;Acc:9969]	ENSG00000035928
kay	FBgn0001297		FOS	FBJ murine osteosarcoma viral oncogene homolog [Source:HGNC Symbol;Acc:3796]	ENSG00000170345
kay	FBgn0001297		FOSB	FBJ murine osteosarcoma viral oncogene homolog B [Source:HGNC Symbol;Acc:3797]	ENSG00000125740
kay	FBgn0001297		FOSL1	FOS-like antigen 1 [Source:HGNC Symbol;Acc:13718]	ENSG00000175592
kay	FBgn0001297		FOSL2	FOS-like antigen 2 [Source:HGNC Symbol;Acc:3798]	ENSG00000075426
Mtp	FBgn0032904		MTTP	microsomal triglyceride transfer protein [Source:HGNC Symbol;Acc:7467]	ENSG00000138823
nub	FBgn0085424		POU2F1	POU class 2 homeobox 1 [Source:HGNC Symbol;Acc:9212]	ENSG00000143190
nub	FBgn0085424		POU2F2	POU class 2 homeobox 2 [Source:HGNC Symbol;Acc:9213]	ENSG00000028277
nub	FBgn0085424		POU2F3	POU class 2 homeobox 3 [Source:HGNC Symbol;Acc:19864]	ENSG00000137709
pho	FBgn0002521		YY1	YY1 transcription factor [Source:HGNC Symbol;Acc:12856]	ENSG00000100811
pho	FBgn0002521		YY2	YY2 transcription factor [Source:HGNC Symbol;Acc:31684]	ENSG00000230797
Poxm	FBgn0003129		PAX1	paired box 1 [Source:HGNC Symbol;Acc:8615]	ENSG00000125813
Poxm	FBgn0003129		PAX9	paired box 9 [Source:HGNC Symbol;Acc:8623]	ENSG00000198807
Rel	FBgn0014018		NFKB1	nuclear factor of kappa light polypeptide gene enhancer in B-cells 1 [Source:HGNC Symbol;Acc:7794]	ENSG00000109320
Rel	FBgn0014018		NFKB2	nuclear factor of kappa light polypeptide gene enhancer in B-cells 2 (p49/p100) [Source:HGNC Symbol;Acc:7795]	ENSG00000077150
retn	FBgn0004795		ARID3A	AT rich interactive domain 3A (BRIGHT-like) [Source:HGNC Symbol;Acc:3031]	ENSG00000116017
retn	FBgn0004795		ARID3B	AT rich interactive domain 3B (BRIGHT-like) [Source:HGNC Symbol;Acc:14350]	ENSG00000179361
retn	FBgn0004795		ARID3C	AT rich interactive domain 3C (BRIGHT-like) [Source:HGNC Symbol;Acc:21209]	ENSG00000205143
RunxA	FBgn0083981		RUNX1	runt-related transcription factor 1 [Source:HGNC Symbol;Acc:10471]	ENSG00000159216
RunxA	FBgn0083981		RUNX2	runt-related transcription factor 2 [Source:HGNC Symbol;Acc:10472]	ENSG00000124813
RunxA	FBgn0083981		RUNX3	runt-related transcription factor 3 [Source:HGNC Symbol;Acc:10473]	ENSG00000020633
shn	FBgn0003396		HIVEP1	human immunodeficiency virus type I enhancer binding protein 1 [Source:HGNC Symbol;Acc:4920]	ENSG00000095951
shn	FBgn0003396		HIVEP2	human immunodeficiency virus type I enhancer binding protein 2 [Source:HGNC Symbol;Acc:4921]	ENSG00000010818
shn	FBgn0003396		HIVEP3	human immunodeficiency virus type I enhancer binding protein 3 [Source:HGNC Symbol;Acc:13561]	ENSG00000127124
shn	FBgn0003396		ZNF831	zinc finger protein 831 [Source:HGNC Symbol;Acc:16167]	ENSG00000124203
Snoo	FBgn0085450		SKI	v-ski sarcoma viral oncogene homolog (avian) [Source:HGNC Symbol;Acc:10896]	ENSG00000157933
Snoo	FBgn0085450		SKIL	SKI-like oncogene [Source:HGNC Symbol;Acc:10897]	ENSG00000136603
