# Supplementary material for: Functional Genomic Analyses of Two Morphologically Distinct Classes of Drosophila Sensory Neurons: Post-Mitotic Roles of Transcription Factors in Dendritic Patterning
Source: PLoS One. 2013 Aug 15;8(8):e72434. doi: 10.1371/journal.pone.0072434 (PMC3744488; doi:10.1371/journal.pone.0072434)
Supplement: Table S10 — Table presenting comparative data on microarray differential expression values and RNAi-induced phenotypic effects. RNAi hits (from Table S6) are presented alongside of microarray differential expression values (Table S5). (XLS) [file pone.0072434.s012.xls]

## Sheet: All Fold Change above 2
# Notes : Fold change >= 2.0
#Entity List : Oneway ANOVA Corrected p-value P <= 0.01
#Interpretation : Cell Type
#Experiment : Final Bioinformatic Analysis
#Fold-Change cut-off : 2.0
#Pairing option : All against single condition
#Condition pairs :
#[Class I] vs [Whole Larva RNA]
#[Class IV] vs [Whole Larva RNA]
#Minimum number of pairs:1 out of 2 condition pairs.
# Technology : Agilent.SingleColor.18972
# Owner : gxuser
# Created On : Mon Oct 29 15:20:49 EDT 2012
ProbeName	Fold change([Class I] vs [Whole Larva RNA])	Log Fold change([Class I] vs [Whole Larva RNA])	Absolute Fold change([Class I] vs [Whole Larva RNA])	Regulation([Class I] vs [Whole Larva RNA])	Fold change([Class IV] vs [Whole Larva RNA])	Log Fold change([Class IV] vs [Whole Larva RNA])	Absolute Fold change([Class IV] vs [Whole Larva RNA])	Regulation([Class IV] vs [Whole Larva RNA])	[Class I](raw)	[Class IV](raw)	[Whole Larva RNA](raw)	[Class I](normalized)	[Class IV](normalized)	[Whole Larva RNA](normalized)	C I-Sri-2.txt:gFEFlags	ORR-2.txt:gFEFlags	C IV-2.txt:gFEFlags	C I-Sri-1.txt:gFEFlags	ORR-1.txt:gFEFlags	ORR-3.txt:gFEFlags	C IV-1.txt:gFEFlags	GeneSymbol	Description
A_09_P181510	-34.9894	-5.12885	34.9894	down	-10.7497	-3.42623	10.7497	down	7.3752	84.9596	1371.18	-1.71545	-0.0128384	3.41339	Not Detected	Detected	Detected	Not Detected	Detected	Detected	Detected	dl	CG6667 [Source:FlyBase;GeneId:FBgn0260632] [FBtr0301383]
A_09_P041356	-2.88983	-1.53098	2.88983	down	2.13195	1.09217	2.13195	up	52.0352	4085.88	1485.81	-1.55664	1.06652	-0.0256519	Detected	Detected	Detected	Detected	Detected	Detected	Detected	ash2	CG6677 [Source:FlyBase;GeneId:FBgn0000139] [FBtr0084660]
A_09_P203280	4.89856	2.29236	4.89856	up	-5.97082	-2.57793	5.97082	down	527.329	213.235	1602.02	2.56963	-2.30065	0.277276	Detected	Detected	Detected	Detected	Detected	Detected	Detected	CG14200	CG14200 [Source:FlyBase;GeneId:FBgn0031023] [FBtr0074721]
A_09_P119590	-4.71065	-2.23593	4.71065	down	1.3428	0.425248	1.3428	up	72.6	6754.09	4051.76	-2.23508	0.42609	0.000842412	Detected	Detected	Detected	Detected	Detected	Detected	Detected	E2f	CG6376 [Source:FlyBase;GeneId:FBgn0011766] [FBtr0084119]
A_09_P043836	-6.14792	-2.6201	6.14792	down	-22.3735	-4.48372	22.3735	down	5.7181	4.85078	185.075	-0.29477	-2.15839	2.32533	Not Detected	Detected	Not Detected	Not Detected	Detected	Detected	Not Detected	net	CG11450 [Source:FlyBase;GeneId:FBgn0002931] [FBtr0290323]
A_09_P004356	-4.54153	-2.18318	4.54153	down	2.85935	1.51569	2.85935	up	18.4944	2060.11	565.758	-2.37341	1.32546	-0.190231	Detected	Detected	Detected	Detected	Detected	Detected	Detected	Snoo	CG34421 [Source:FlyBase;GeneId:FBgn0085450] [FBtr0112717]
A_09_P031721	-1.00023	-0.000337282	1.00023	down	-35.1128	-5.13392	35.1128	down	108.592	24.2055	1390.26	0.0282297	-5.10536	0.028567	Detected	Detected	Detected	Detected	Detected	Detected	Detected	l(2)k10201	CG13951 [Source:FlyBase;GeneId:FBgn0016970] [FBtr0088505]
A_09_P029681	-4.78561	-2.2587	4.78561	down	-1.11081	-0.151617	1.11081	down	15.6519	424.577	475.396	-2.01094	0.0961471	0.247764	Detected	Detected	Detected	Not Detected	Detected	Detected	Detected	klu	CG12296 [Source:FlyBase;GeneId:FBgn0013469] [FBtr0076247]
A_09_P011336	-55.8253	-5.80285	55.8253	down	2.70613	1.43623	2.70613	up	6.95028	7199.44	2411.75	-5.62715	1.61192	0.175694	Not Detected	Detected	Detected	Not Detected	Detected	Detected	Detected	Gnf1	CG1119 [Source:FlyBase;GeneId:FBgn0004913] [FBtr0100159]
A_09_P226155	-72.2899	-6.17572	72.2899	down	-25.1808	-4.65426	25.1808	down	2.32266	17.8694	678.203	-1.59528	-0.0738132	4.58044	Not Detected	Detected	Detected	Not Detected	Detected	Detected	Detected	Hr46	The gene Hormone receptor-like in 46 is referred to in FlyBase by the symbol Dmel\Hr46 (CG33183, FBgn0000448). It is a protein_coding_gene from Drosophila melanogaster. There is experimental evidence that it has the molecular function</span>: protein binding; ligand-dependent nuclear receptor activity. There is experimental evidence that it is involved in the biological process</span>: mushroom b…
A_09_P030776	6.28697	2.65237	6.28697	up	1.66118	0.732212	1.66118	up	155.982	558.4	322.664	2.06113	0.140974	-0.591238	Detected	Detected	Detected	Detected	Detected	Detected	Detected	chn	CG11798 [Source:FlyBase;GeneId:FBgn0015371] [FBtr0111007]
A_09_P002706	1.61143	0.688341	1.61143	up	3.29234	1.71911	3.29234	up	80.8027	2373.62	551.481	0.151469	1.18224	-0.536872	Detected	Detected	Detected	Detected	Detected	Detected	Detected	RunxA	CG34145 [Source:FlyBase;GeneId:FBgn0083981] [FBtr0110992]
A_09_P146625	-1.60579	-0.683283	1.60579	down	-3.16385	-1.66168	3.16385	down	384.165	3617.57	9852.88	-0.0402732	-1.01867	0.64301	Detected	Detected	Detected	Detected	Detected	Detected	Detected	Cf2	CG11924 [Source:FlyBase;GeneId:FBgn0000286] [FBtr0089647]
A_09_P041741	8.58564	3.10193	8.58564	up	44.5115	5.4761	44.5115	up	59.5133	4227.88	74.0526	0.174749	2.54893	-2.92718	Detected	Detected	Detected	Detected	Detected	Detected	Detected		The gene cap-n-collar is referred to in FlyBase by the symbol Dmel\cnc (CG43286, FBgn0262975). It is a protein_coding_gene from Drosophila melanogaster. There is experimental evidence that it has the molecular function</span>: DNA binding. There is experimental evidence that it is involved in the biological process</span>: blastoderm segmentation; maintenance of oocyte nucleus location involved i…
A_09_P059966	25.6357	4.68008	25.6357	up	3.41427	1.77158	3.41427	up	68.4966	65.4698	25.258	3.07185	0.163344	-1.60823	Detected	Not Detected	Detected	Detected	Detected	Not Detected	Detected	pb	CG31481 [Source:FlyBase;GeneId:FBgn0051481] [FBtr0089276]
A_09_P023901	-75.9627	-6.24722	75.9627	down	2.8003	1.48558	2.8003	up	3.97936	5343.23	1467.93	-6.13775	1.59505	0.10947	Not Detected	Detected	Detected	Not Detected	Detected	Detected	Detected	Mtp	CG9342 [Source:FlyBase;GeneId:FBgn0032904] [FBtr0081439]
A_09_P118720	4.88767	2.28915	4.88767	up	6.63385	2.72985	6.63385	up	33.9025	357.074	55.6514	0.120479	0.561179	-2.16867	Detected	Detected	Detected	Detected	Detected	Detected	Detected	Dref	CG5838 [Source:FlyBase;GeneId:FBgn0015664] [FBtr0079889]
A_09_P011141	-15.6092	-3.96432	15.6092	down	2.29421	1.198	2.29421	up	15.2001	4481.72	1489.68	-3.97498	1.18734	-0.0106621	Detected	Detected	Detected	Detected	Detected	Detected	Detected	ci	CG2125 [Source:FlyBase;GeneId:FBgn0004859] [FBtr0089178]
A_09_P016421	-3.1172	-1.64025	3.1172	down	1.32473	0.405703	1.32473	up	209.226	14506.8	9844.66	-1.61838	0.427571	0.0218674	Detected	Detected	Detected	Detected	Detected	Detected	Detected	CG32772	CG32772 [Source:FlyBase;GeneId:FBgn0052772] [FBtr0300997]
A_09_P033746	-1.17289	-0.230062	1.17289	down	2.62399	1.39176	2.62399	up	220.047	11582.3	3749.19	-0.179368	1.44246	0.0506938	Detected	Detected	Detected	Detected	Detected	Detected	Detected	CG9705	CG9705 [Source:FlyBase;GeneId:FBgn0036661] [FBtr0075325]
A_09_P055841	-25.9927	-4.70004	25.9927	down	1.58202	0.661766	1.58202	up	2.09522	261.125	195.951	-4.86405	0.497747	-0.164018	Not Detected	Detected	Detected	Not Detected	Detected	Detected	Detected	CG17361	CG17361 [Source:FlyBase;GeneId:FBgn0036395] [FBtr0075767]
A_09_P129405	-4.00789	-2.00284	4.00789	down	1.40917	0.494842	1.40917	up	84.8514	7085.35	4201.87	-2.04634	0.451343	-0.0434993	Detected	Detected	Detected	Detected	Detected	Detected	Detected	CG17385	CG17385 [Source:FlyBase;GeneId:FBgn0033934] [FBtr0087517]
A_09_P044441	1.91517	0.937473	1.91517	up	-2.82236	-1.4969	2.82236	down	445.788	1486.84	3469.24	0.911925	-1.52245	-0.0255483	Detected	Detected	Detected	Detected	Detected	Detected	Detected	ro	CG6348 [Source:FlyBase;GeneId:FBgn0003267] [FBtr0085091]
A_09_P044181	2.99717	1.5836	2.99717	up	-1.47525	-0.560963	1.47525	down	756.422	3197.76	3802.71	1.62015	-0.524415	0.0365489	Detected	Detected	Detected	Detected	Detected	Detected	Detected	Poxm	CG9610 [Source:FlyBase;GeneId:FBgn0003129] [FBtr0111026]
A_09_P068116	3.85566	1.94698	3.85566	up	3.45048	1.7868	3.45048	up	954.155	14972	3576.37	0.398429	0.238248	-1.54855	Detected	Detected	Detected	Detected	Detected	Detected	Detected	CG2116	CG2116 [Source:FlyBase;GeneId:FBgn0030003] [FBtr0071152]
A_09_P066329	-29.471	-4.88122	29.471	down	4.11728	2.04169	4.11728	up	1.9634	929.638	194.934	-4.65549	2.26742	0.22573	Not Detected	Detected	Detected	Not Detected	Detected	Detected	Detected	scro	CG17594 [Source:FlyBase;GeneId:FBgn0028993] [FBtr0113751]
A_09_P046166	-3.01593	-1.5926	3.01593	down	-2.27408	-1.18528	2.27408	down	882.904	19836	38433	-0.490386	-0.0830674	1.10222	Detected	Detected	Detected	Detected	Detected	Detected	Detected	CG33936	CG33936 [Source:FlyBase;GeneId:FBgn0053936] [FBtr0091943]
A_09_P184890	135.188	7.07882	135.188	up	2.92676	1.5493	2.92676	up	139.54	25.1427	10.1877	5.78941	0.259895	-1.28941	Detected	Not Detected	Detected	Detected	Not Detected	Not Detected	Detected	Hr46	CG33183 [Source:FlyBase;GeneId:FBgn0000448] [FBtr0088366]
A_09_P044726	-1.9209	-0.941784	1.9209	down	2.97616	1.57345	2.97616	up	50.324	3591.82	909.309	-0.981304	1.53393	-0.0395196	Detected	Detected	Detected	Detected	Detected	Detected	Detected	shn	CG7734 [Source:FlyBase;GeneId:FBgn0003396] [FBtr0088101]
A_09_P073911	-6.24301	-2.64224	6.24301	down	1.50024	0.585195	1.50024	up	8.72539	420.532	291.787	-2.64606	0.581379	-0.00381581	Not Detected	Detected	Detected	Not Detected	Detected	Detected	Detected	CG14711	CG14711 [Source:FlyBase;GeneId:FBgn0037922] [FBtr0082416]
A_09_P043556	1.15902	0.212905	1.15902	up	11.0015	3.45963	11.0015	up	179.928	28016.4	2131.52	0.0385437	3.28527	-0.174362	Detected	Detected	Detected	Detected	Detected	Detected	Detected	HLHmbeta	CG14548 [Source:FlyBase;GeneId:FBgn0002733] [FBtr0084982]
A_09_P073401	-10.8134	-3.43475	10.8134	down	1.03421	0.048529	1.03421	up	3.55721	146.676	190.085	-3.34284	0.140441	0.0919124	Not Detected	Detected	Detected	Not Detected	Detected	Detected	Detected	CG6254	CG6254 [Source:FlyBase;GeneId:FBgn0037794] [FBtr0082184]
A_09_P210560	4.22703	2.07964	4.22703	up	2.40104	1.26366	2.40104	up	524.508	5624.66	1823.36	0.850363	0.0343761	-1.22928	Detected	Detected	Detected	Detected	Detected	Detected	Detected	Hand	IP02188.3prime IP Drosophila melanogaster iPCR Amplified Library Drosophila melanogaster cDNA clone IP02188 3, mRNA sequence [EL870081]
A_09_P035461	-3.12265	-1.64277	3.12265	down	1.96693	0.975947	1.96693	up	7.85781	210.785	130.82	-1.60176	1.01695	0.0410067	Not Detected	Detected	Detected	Not Detected	Detected	Detected	Detected	Neu2	CG7204 [Source:FlyBase;GeneId:FBgn0037085] [FBtr0078394]
A_09_P109455	-43.2216	-5.43368	43.2216	down	-2.40011	-1.2631	2.40011	down	8.04348	861.349	1866.31	-4.39999	-0.229404	1.0337	Not Detected	Detected	Detected	Not Detected	Detected	Detected	Detected	CG6272	BP559080 Drosophila melanogaster embryonic gonads cDNA (pGEM-T Easy) Drosophila melanogaster cDNA clone FGM318G08 5', mRNA sequence [BP559080]
A_09_P031941	134.346	7.0698	134.346	up	-1.04135	-0.0584552	1.04135	down	78.6464	2.94577	5.2084	7.08728	-0.0409835	0.0174717	Detected	Not Detected	Not Detected	Detected	Not Detected	Not Detected	Not Detected	gcm2	CG3858 [Source:FlyBase;GeneId:FBgn0019809] [FBtr0079838]
A_09_P013406	-2.86722	-1.51965	2.86722	down	14.4457	3.85257	14.4457	up	1.86778	211.616	14.775	-1.52319	3.84903	-0.00353901	Not Detected	Not Detected	Detected	Not Detected	Not Detected	Not Detected	Detected	repo	CG31240 [Source:FlyBase;GeneId:FBgn0011701] [FBtr0083564]
A_09_P052356	1.08896	0.122945	1.08896	up	-10.179	-3.34753	10.179	down	163.237	143.609	1955.84	0.173025	-3.29745	0.0500793	Detected	Detected	Detected	Detected	Detected	Detected	Detected	usp	CG4380 [Source:FlyBase;GeneId:FBgn0003964] [FBtr0070346]
A_09_P011791	-6.44377	-2.68791	6.44377	down	1.15147	0.203481	1.15147	up	20.203	1220.35	871.053	-2.55583	0.335552	0.132071	Detected	Detected	Detected	Detected	Detected	Detected	Detected	Aef1	CG5683 [Source:FlyBase;GeneId:FBgn0005694] [FBtr0078348]
A_09_P167025	-1.42668	-0.512663	1.42668	down	-16.5243	-4.04652	16.5243	down	48.4503	25.0268	639.641	-0.110879	-3.64473	0.401784	Detected	Detected	Detected	Detected	Detected	Detected	Detected	bun	CG42281 [Source:FlyBase;GeneId:FBgn0259176] [FBtr0299656]
A_09_P046521	-2.84891	-1.51041	2.84891	down	-4.53467	-2.181	4.53467	down	84.8451	664.078	2923.24	-0.0126052	-0.683195	1.4978	Detected	Detected	Detected	Detected	Detected	Detected	Detected	Pdp1	CG17888 [Source:FlyBase;GeneId:FBgn0016694] [FBtr0076782]
A_09_P061236	-7.17074	-2.84212	7.17074	down	1.48399	0.569481	1.48399	up	1.98833	44.8488	43.0144	-2.81925	0.592352	0.022871	Not Detected	Detected	Detected	Not Detected	Detected	Detected	Detected	CG7928	CG7928 [Source:FlyBase;GeneId:FBgn0039740] [FBtr0085600]
A_09_P074921	-4.97399	-2.3144	4.97399	down	-1.5525	-0.634594	1.5525	down	89.1371	4424.84	5676.47	-1.76197	-0.0821571	0.552437	Detected	Detected	Detected	Detected	Detected	Detected	Detected	foxo	CG3143 [Source:FlyBase;GeneId:FBgn0038197] [FBtr0082886]
A_09_P032221	3.16517	1.66228	3.16517	up	8.02064	3.00372	8.02064	up	183.921	8056.14	775.878	0.159358	1.50079	-1.50292	Detected	Detected	Detected	Detected	Detected	Detected	Detected	dom	CG9696 [Source:FlyBase;GeneId:FBgn0020306] [FBtr0071604]
A_09_P090060	4.05843	2.02092	4.05843	up	4.63168	2.21153	4.63168	up	133.185	2447.86	406.533	0.161554	0.352166	-1.85937	Detected	Detected	Detected	Detected	Detected	Detected	Detected	Optix	CG18455 [Source:FlyBase;GeneId:FBgn0025360] [FBtr0088865]
A_09_P210880	9.97719	3.31863	9.97719	up	3.17803	1.66813	3.17803	up	34.9181	59.9228	24.7691	1.88283	0.232329	-1.4358	Detected	Not Detected	Detected	Detected	Detected	Detected	Detected	E(spl)	IP08964.3prime IP Drosophila melanogaster iPCR Amplified Library Drosophila melanogaster cDNA clone IP08964 3, mRNA sequence [EL879054]
A_09_P051951	-40.1234	-5.32637	40.1234	down	-7.56119	-2.91861	7.56119	down	2.14636	28.8614	351.061	-2.6337	-0.225936	2.69268	Not Detected	Detected	Detected	Not Detected	Detected	Detected	Detected	Hr46	The gene Hormone receptor-like in 46 is referred to in FlyBase by the symbol Dmel\Hr46 (CG33183, FBgn0000448). It is a protein_coding_gene from Drosophila melanogaster. There is experimental evidence that it has the molecular function</span>: protein binding; ligand-dependent nuclear receptor activity. There is experimental evidence that it is involved in the biological process</span>: mushroom b…
A_09_P042146	-3.75477	-1.90873	3.75477	down	1.50693	0.591616	1.50693	up	65.1018	5191.74	2758.29	-1.84293	0.657407	0.0657911	Detected	Detected	Detected	Detected	Detected	Detected	Detected	EcR	CG1765 [Source:FlyBase;GeneId:FBgn0000546] [FBtr0302439]
A_09_P206975	-46.1679	-5.52882	46.1679	down	1.55144	0.633609	1.55144	up	1.94264	452.479	305.144	-5.30474	0.857692	0.224083	Not Detected	Detected	Detected	Not Detected	Detected	Detected	Detected	EcR	CG1765 [Source:FlyBase;GeneId:FBgn0000546] [FBtr0302439]
A_09_P043286	-14.8852	-3.8958	14.8852	down	3.15713	1.65861	3.15713	up	3.69682	995.892	290.66	-3.76993	1.78448	0.125871	Not Detected	Detected	Detected	Not Detected	Detected	Detected	Detected	pho	CG17743 [Source:FlyBase;GeneId:FBgn0002521] [FBtr0089204]
A_09_P135440	-23.4953	-4.5543	23.4953	down	1.2337	0.302995	1.2337	up	2.03971	174.738	166.673	-4.38432	0.472972	0.169977	Not Detected	Detected	Detected	Not Detected	Detected	Detected	Detected	Sp1	CG1343 [Source:FlyBase;GeneId:FBgn0020378] [FBtr0071381]
A_09_P038466	-5.45936	-2.44873	5.45936	down	-20.5144	-4.35857	20.5144	down	39.1266	63.6738	1950.68	-0.0560598	-1.96589	2.39267	Detected	Detected	Detected	Detected	Detected	Detected	Detected	NFAT	CG11172 [Source:FlyBase;GeneId:FBgn0030505] [FBtr0073808]
A_09_P216665	-69.5078	-6.1191	69.5078	down	-5.86496	-2.55212	5.86496	down	4.30884	208.106	1477.25	-3.87674	-0.309755	2.24237	Not Detected	Detected	Detected	Not Detected	Detected	Detected	Detected	CG3526	CG3526 [Source:FlyBase;GeneId:FBgn0040355] [FBtr0113325]
A_09_P073486	-3.96584	-1.98763	3.96584	down	2.51931	1.33303	2.51931	up	11.7513	808.683	278.15	-2.05188	1.26878	-0.0642527	Detected	Detected	Detected	Detected	Detected	Detected	Detected	cwo	CG17100 [Source:FlyBase;GeneId:FBgn0259938] [FBtr0082246]
A_09_P050031	-2.83993	-1.50585	2.83993	down	-4.41596	-2.14273	4.41596	down	90.0329	766.106	3155.72	-0.0378757	-0.67475	1.46798	Detected	Detected	Detected	Detected	Detected	Detected	Detected	Gug	The gene Grunge is referred to in FlyBase by the symbol Dmel\Gug (CG6964, FBgn0010825). It is a protein_coding_gene from Drosophila melanogaster. There is experimental evidence that it has the molecular function</span>: histone deacetylase activity; transcription repressor binding; transcription corepressor activity; DNA binding. There is experimental evidence that it is involved in the biologica…
A_09_P171115	10.8212	3.43579	10.8212	up	1.92454	0.944512	1.92454	up	3378.23	8885.11	4050.11	2.6263	0.135022	-0.80949	Detected	Detected	Detected	Detected	Detected	Detected	Detected	br	CG11491 [Source:FlyBase;GeneId:FBgn0000210] [FBtr0070263]
A_09_P034716	-6.57236	-2.71641	6.57236	down	2.4018	1.26412	2.4018	up	8.78918	883.902	325.504	-2.69518	1.28535	0.0212337	Not Detected	Detected	Detected	Not Detected	Detected	Detected	Detected	CG8765	CG8765 [Source:FlyBase;GeneId:FBgn0036900] [FBtr0089597]
A_09_P030246	-2.83214	-1.50189	2.83214	down	-11.8029	-3.56106	11.8029	down	43.7395	64.4532	1113.51	-0.0831308	-2.1423	1.41876	Detected	Detected	Detected	Detected	Detected	Detected	Detected	mirr	CG10601 [Source:FlyBase;GeneId:FBgn0014343] [FBtr0075911]
A_09_P223605	-17.2081	-4.10501	17.2081	down	-5.61608	-2.48956	5.61608	down	47.9967	1900.34	8812.45	-2.03613	-0.420682	2.06888	Detected	Detected	Detected	Detected	Detected	Detected	Detected	pho	CG17743 [Source:FlyBase;GeneId:FBgn0002521] [FBtr0089204]
A_09_P104955	-4.71033	-2.23583	4.71033	down	2.2108	1.14457	2.2108	up	18.4703	1596.57	549.229	-2.19299	1.18741	0.0428422	Detected	Detected	Detected	Detected	Detected	Detected	Detected	sba	CG13598 [Source:FlyBase;GeneId:FBgn0016754] [FBtr0112888]
A_09_P031656	-3.17234	-1.66555	3.17234	down	2.39269	1.25863	2.39269	up	20.9559	1412.24	462.473	-1.7391	1.18507	-0.0735577	Detected	Detected	Detected	Detected	Detected	Detected	Detected	sba	CG13598 [Source:FlyBase;GeneId:FBgn0016754] [FBtr0112888]
A_09_P037451	-16.8011	-4.07048	16.8011	down	1.87186	0.904472	1.87186	up	5.9083	1234.07	540.951	-4.26238	0.712574	-0.191898	Not Detected	Detected	Detected	Not Detected	Detected	Detected	Detected	CG2202	CG2202 [Source:FlyBase;GeneId:FBgn0030240] [FBtr0073380]
A_09_P138120	19.0671	4.25301	19.0671	up	12.7459	3.67196	12.7459	up	1071.61	12086.4	805.545	0.824126	0.243071	-3.42889	Detected	Detected	Detected	Detected	Detected	Detected	Detected	ftz-f1	CG4059 [Source:FlyBase;GeneId:FBgn0001078] [FBtr0075086]
A_09_P011281	-3.26787	-1.70835	3.26787	down	1.05594	0.078524	1.05594	up	16.578	335.495	347.599	-1.63783	0.149039	0.0705148	Detected	Detected	Detected	Detected	Detected	Detected	Detected	fd64A	CG1132 [Source:FlyBase;GeneId:FBgn0004895] [FBtr0073192]
A_09_P048286	-4.68795	-2.22896	4.68795	down	-54.6041	-5.77094	54.6041	down	16.6388	6.36574	540.955	-0.420063	-3.96204	1.8089	Detected	Detected	Not Detected	Detected	Detected	Detected	Not Detected	NfI	CG2380 [Source:FlyBase;GeneId:FBgn0042696] [FBtr0089141]
A_09_P042061	1.72728	0.7885	1.72728	up	-225.882	-7.81943	225.882	down	224.543	4.85914	2006.69	0.428295	-8.17963	-0.360205	Detected	Detected	Not Detected	Detected	Detected	Detected	Not Detected	Dr	CG1897 [Source:FlyBase;GeneId:FBgn0000492] [FBtr0085441]
A_09_P046181	-2.16125	-1.11186	2.16125	down	-2.37201	-1.24611	2.37201	down	1697.75	24055.2	48072.5	-0.109698	-0.243947	1.00217	Detected	Detected	Detected	Detected	Detected	Detected	Detected	Trl	CG33261 [Source:FlyBase;GeneId:FBgn0013263] [FBtr0075704]
A_09_P076351	1.26792	0.342469	1.26792	up	-3.92366	-1.9722	3.92366	down	2786.54	8488.29	28364.5	0.416882	-1.89779	0.074413	Detected	Detected	Detected	Detected	Detected	Detected	Detected	Mnt	CG13316 [Source:FlyBase;GeneId:FBgn0023215] [FBtr0070578]
A_09_P029376	-3.22464	-1.68914	3.22464	down	1.43215	0.518183	1.43215	up	124.438	9110.1	5556.24	-1.71599	0.49133	-0.0268529	Detected	Detected	Detected	Detected	Detected	Detected	Detected	E2f	CG6376 [Source:FlyBase;GeneId:FBgn0011766] [FBtr0084119]
A_09_P044451	13.9672	3.80397	13.9672	up	2.52014	1.3335	2.52014	up	125.81	243.29	112.571	2.4753	0.00483274	-1.32867	Detected	Detected	Detected	Detected	Detected	Detected	Detected	amos	CG10393 [Source:FlyBase;GeneId:FBgn0003270] [FBtr0081081]
A_09_P023306	4.07865	2.02809	4.07865	up	1.33527	0.41713	1.33527	up	1365.82	7851.54	4915.51	1.68844	0.0774775	-0.339653	Detected	Detected	Detected	Detected	Detected	Detected	Detected	CG10431	CG10431 [Source:FlyBase;GeneId:FBgn0032730] [FBtr0081134]
A_09_P166565	3.16573	1.66254	3.16573	up	1.36375	0.447575	1.36375	up	193.733	1382.16	816.216	1.34859	0.133627	-0.313948	Detected	Detected	Detected	Detected	Detected	Detected	Detected	jim	The gene jim is referred to in FlyBase by the symbol Dmel\jim (CG11352, FBgn0027339). It is a protein_coding_gene from Drosophila melanogaster. Based on sequence similarity, it is predicted to have molecular function</span>: transcription factor activity. There is experimental evidence that it is involved in the biological process</span>: regulation of chromatin silencing. 34 alleles are reported…
A_09_P042941	1.16021	0.21439	1.16021	up	2.09765	1.06878	2.09765	up	435.017	14132.8	5969.83	0.023736	0.878122	-0.190654	Detected	Detected	Detected	Detected	Detected	Detected	Detected	kay	CG33956 [Source:FlyBase;GeneId:FBgn0001297] [FBtr0099989]
A_09_P048316	-27.6161	-4.78744	27.6161	down	-9.65972	-3.27198	9.65972	down	10.1564	126.171	1632.33	-1.80989	-0.294429	2.97755	Detected	Detected	Detected	Not Detected	Detected	Detected	Detected	otp	CG10036 [Source:FlyBase;GeneId:FBgn0015524] [FBtr0290289]
A_09_P185610	-10.1481	-3.34313	10.1481	down	-12.5008	-3.64394	12.5008	down	43.1475	273.801	4197.67	-0.162542	-0.463354	3.18059	Detected	Detected	Detected	Detected	Detected	Detected	Detected	Hr78	CG7199 [Source:FlyBase;GeneId:FBgn0015239] [FBtr0078390]
A_09_P052311	82.6738	6.36936	82.6738	up	2.61983	1.38947	2.61983	up	66.3946	15.0555	6.6558	5.0942	0.114315	-1.27516	Detected	Not Detected	Not Detected	Detected	Not Detected	Not Detected	Detected	bcd	CG1034 [Source:FlyBase;GeneId:FBgn0000166] [FBtr0081666]
A_09_P012056	-3.19786	-1.67711	3.19786	down	-53.197	-5.73327	53.197	down	94.8135	44.164	3901.9	-0.0279479	-4.08411	1.64916	Detected	Detected	Detected	Detected	Detected	Detected	Detected	Hr39	CG8676 [Source:FlyBase;GeneId:FBgn0261239] [FBtr0081480]
A_09_P106295	-3.19599	-1.67626	3.19599	down	1.01264	0.0181254	1.01264	up	2.22962	16.8976	21.6827	-1.64219	0.0521956	0.0340702	Not Detected	Not Detected	Detected	Not Detected	Not Detected	Not Detected	Detected	lz	CG1689 [Source:FlyBase;GeneId:FBgn0002576] [FBtr0071320]
A_09_P046546	-10.8419	-3.43855	10.8419	down	-1.2318	-0.300768	1.2318	down	18.4708	1316.33	1364.88	-3.12758	0.010201	0.310969	Detected	Detected	Detected	Detected	Detected	Detected	Detected	aop	CG3166 [Source:FlyBase;GeneId:FBgn0000097] [FBtr0077850]
A_09_P134530	42.0915	5.39546	42.0915	up	2.69356	1.42951	2.69356	up	37.3933	13.8232	5.42282	4.10911	0.143162	-1.28635	Detected	Not Detected	Not Detected	Detected	Not Detected	Not Detected	Detected	croc	CG5069 [Source:FlyBase;GeneId:FBgn0014143] [FBtr0078395]
A_09_P011616	6.99297	2.80591	6.99297	up	-1.00817	-0.0117327	1.00817	down	193.944	339.27	374.838	2.64348	-0.174156	-0.162423	Detected	Detected	Detected	Detected	Detected	Detected	Detected	lola	CG12052 [Source:FlyBase;GeneId:FBgn0005630] [FBtr0089352]
A_09_P010276	39.4412	5.30163	39.4412	up	5.12708	2.35814	5.12708	up	103.798	131.95	28.2534	3.42061	0.477118	-1.88102	Detected	Not Detected	Detected	Detected	Detected	Not Detected	Detected	ct	CG11387 [Source:FlyBase;GeneId:FBgn0004198] [FBtr0071069]
A_09_P117005	-2.43134	-1.28175	2.43134	down	-32.7667	-5.03416	32.7667	down	19.2665	6.31096	314.919	-0.26082	-4.01323	1.02093	Detected	Detected	Not Detected	Detected	Detected	Detected	Not Detected	Eip93F	CG18389 [Source:FlyBase;GeneId:FBgn0013948] [FBtr0084169]
A_09_P076436	-6.85133	-2.77638	6.85133	down	1.95997	0.970828	1.95997	up	2.23243	74.6317	52.1506	-2.80454	0.94267	-0.0281577	Not Detected	Detected	Detected	Not Detected	Detected	Detected	Detected	Pph13	CG2819 [Source:FlyBase;GeneId:FBgn0023489] [FBtr0078070]
A_09_P062861	5.7522	2.52411	5.7522	up	1.40574	0.49133	1.40574	up	436.855	1967.27	1086.14	2.18273	0.149949	-0.341381	Detected	Detected	Detected	Detected	Detected	Detected	Detected	CG11398	CG11398 [Source:FlyBase;GeneId:FBgn0040366] [FBtr0070250]
A_09_P011841	23.1711	4.53426	23.1711	up	1.00611	0.00879451	1.00611	up	22.6984	3.43363	5.2972	4.46865	-0.0568094	-0.0656039	Detected	Not Detected	Not Detected	Detected	Not Detected	Not Detected	Not Detected	hbn	CG33152 [Source:FlyBase;GeneId:FBgn0008636] [FBtr0071556]
A_09_P168845	2.88543	1.52879	2.88543	up	10.9947	3.45873	10.9947	up	297.825	19748.8	1469.61	0.0600462	1.98999	-1.46874	Detected	Detected	Detected	Detected	Detected	Detected	Detected	Rel	CG11992 [Source:FlyBase;GeneId:FBgn0014018] [FBtr0089339]
A_09_P145385	4.65482	2.21873	4.65482	up	1.68455	0.75236	1.68455	up	2842.81	15653	8278.14	1.55603	0.0896616	-0.662698	Detected	Detected	Detected	Detected	Detected	Detected	Detected	lola	CG12052 [Source:FlyBase;GeneId:FBgn0005630] [FBtr0089348]
A_09_P210835	1.35003	0.432989	1.35003	up	3.44699	1.78534	3.44699	up	107.766	4328.89	949.568	0.0839543	1.4363	-0.349035	Detected	Detected	Detected	Detected	Detected	Detected	Detected	Hmx	CG34419 [Source:FlyBase;GeneId:FBgn0085448] [FBtr0273220]
A_09_P165125	-14.8807	-3.89537	14.8807	down	-24.2038	-4.59716	24.2038	down	24.9246	73.9601	2786.4	-0.101407	-0.803194	3.79397	Detected	Detected	Detected	Detected	Detected	Detected	Detected	CG15073	CG15073 [Source:FlyBase;GeneId:FBgn0034379] [FBtr0086607]
A_09_P051721	6.00449	2.58604	6.00449	up	1.53859	0.621611	1.53859	up	411.464	1916.4	971.409	1.98287	0.0184402	-0.603171	Detected	Detected	Detected	Detected	Detected	Detected	Detected	bcd	CG1034 [Source:FlyBase;GeneId:FBgn0000166] [FBtr0081666]
A_09_P174415	-1.3372	-0.419216	1.3372	down	-3.1377	-1.64971	3.1377	down	1536.08	11208.5	29452.9	-0.0106964	-1.24119	0.40852	Detected	Detected	Detected	Detected	Detected	Detected	Detected	HmgZ	CG17921 [Source:FlyBase;GeneId:FBgn0010228] [FBtr0071674]
A_09_P031356	-1.91252	-0.935478	1.91252	down	4.24599	2.0861	4.24599	up	18.8207	1274.27	240.161	-0.982064	2.03951	-0.0465857	Detected	Detected	Detected	Detected	Detected	Detected	Detected	ara	CG10571 [Source:FlyBase;GeneId:FBgn0015904] [FBtr0075908]
A_09_P209270	3.10187	1.63314	3.10187	up	2.79602	1.48338	2.79602	up	167.458	2538.28	689.322	0.202276	0.0525136	-1.43086	Detected	Detected	Detected	Detected	Detected	Detected	Detected	CG6701	This gene is referred to in FlyBase by the symbol Dmel\CG6701 (FBgn0033889). It is a protein_coding_gene from Drosophila melanogaster. An electronic pipeline based on InterPro domains suggests that it has the molecular function</span>: DNA binding; ATP-dependent DNA helicase activity; zinc ion binding; ATP binding. An electronic pipeline based on InterPro domains suggests that it is involved in t…
A_09_P011731	-5.87742	-2.55518	5.87742	down	-6.27648	-2.64996	6.27648	down	51.0393	462.658	3102.49	-0.11229	-0.207063	2.44289	Detected	Compromised	Detected	Detected	Compromised	Compromised	Detected	Ets65A	CG7018 [Source:FlyBase;GeneId:FBgn0005658] [FBtr0077054]
A_09_P042091	26.3673	4.72068	26.3673	up	34.8145	5.12162	34.8145	up	28.5515	294.467	6.09728	0.399807	0.800745	-4.32087	Detected	Not Detected	Detected	Detected	Not Detected	Not Detected	Detected	dwg	CG2711 [Source:FlyBase;GeneId:FBgn0000520] [FBtr0070487]
A_09_P041421	12.544	3.64892	12.544	up	2.11971	1.08387	2.11971	up	16.4167	11.8809	5.58203	2.67073	0.105685	-0.978185	Detected	Not Detected	Not Detected	Detected	Not Detected	Not Detected	Not Detected	bcd	CG1034 [Source:FlyBase;GeneId:FBgn0000166] [FBtr0081666]
A_09_P071176	-6.22849	-2.63888	6.22849	down	-7.07653	-2.82304	7.07653	down	258.323	4054.72	24397.3	-0.0849652	-0.269124	2.55392	Detected	Detected	Detected	Detected	Detected	Detected	Detected	CG13624	CG13624 [Source:FlyBase;GeneId:FBgn0039209] [FBtr0084675]
A_09_P196920	29.7457	4.89461	29.7457	up	1.18438	0.244131	1.18438	up	747.476	416.915	358.866	4.39232	-0.258158	-0.502289	Detected	Detected	Detected	Detected	Detected	Detected	Detected	nub	CG34395 [Source:FlyBase;GeneId:FBgn0085424] [FBtr0112642]
A_09_P011856	-10.8175	-3.4353	10.8175	down	-9.81737	-3.29534	9.81737	down	2.04372	4.61908	72.3784	-0.272702	-0.132741	3.1626	Not Detected	Detected	Not Detected	Not Detected	Detected	Detected	Not Detected	lbl	CG6570 [Source:FlyBase;GeneId:FBgn0008651] [FBtr0084092]
A_09_P045951	40.7918	5.35021	40.7918	up	2.38531	1.25418	2.38531	up	189.436	107.727	59.1744	4.34081	0.244776	-1.0094	Detected	Detected	Detected	Detected	Detected	Detected	Detected	foxo	Drosophila melanogaster forkhead box, sub-group O (foxo), transcript variant E, mRNA [NM_001144582]
A_09_P022816	2.32539	1.21747	2.32539	up	2.0857	1.06053	2.0857	up	166.905	2525.85	921.212	0.213403	0.0564613	-1.00407	Detected	Detected	Detected	Detected	Detected	Detected	Detected	CG17912	CG17912 [Source:FlyBase;GeneId:FBgn0032600] [FBtr0113041]
A_09_P145675	-3.54461	-1.82563	3.54461	down	1.01863	0.0266283	1.01863	up	37.7417	1472.25	1146.28	-1.81382	0.0384345	0.0118062	Detected	Detected	Detected	Detected	Detected	Detected	Detected	Aef1	CG5683 [Source:FlyBase;GeneId:FBgn0005694] [FBtr0078348]
A_09_P052361	-8.70628	-3.12206	8.70628	down	-1.93092	-0.949286	1.93092	down	28.3627	1248.59	1948.35	-2.41687	-0.244097	0.705189	Detected	Detected	Detected	Detected	Detected	Detected	Detected	Cf2	CG11924 [Source:FlyBase;GeneId:FBgn0000286] [FBtr0089649]
A_09_P117300	3.86767	1.95146	3.86767	up	4.05218	2.0187	4.05218	up	208.444	3830.35	715.337	0.0909672	0.158202	-1.8605	Detected	Detected	Detected	Detected	Detected	Detected	Detected	retn	CG5403 [Source:FlyBase;GeneId:FBgn0004795] [FBtr0072073]

## Sheet: Relative Abundance
Transcript	GeneSymbol	Description	Transcript ID		ProbeName	Fold change([Class I] vs [Whole Larva RNA])	Log Fold change([Class I] vs [Whole Larva RNA])	Absolute Fold change([Class I] vs [Whole Larva RNA])	Regulation([Class I] vs [Whole Larva RNA])	Fold change([Class IV] vs [Whole Larva RNA])	Log Fold change([Class IV] vs [Whole Larva RNA])	Absolute Fold change([Class IV] vs [Whole Larva RNA])	Regulation([Class IV] vs [Whole Larva RNA])	[Class I](raw)	[Class IV](raw)	[Whole Larva RNA](raw)	[Class I](normalized)	[Class IV](normalized)	[Whole Larva RNA](normalized)	C I-Sri-1.txt:gFEFlags	C I-Sri-2.txt:gFEFlags	C IV-1.txt:gFEFlags	C IV-2.txt:gFEFlags	ORR-1.txt:gFEFlags	ORR-2.txt:gFEFlags	ORR-3.txt:gFEFlags	Fold change([Class I] vs [Whole Larva RNA])	Fold change([Class IV] vs [Whole Larva RNA])	Fold change([Class I] vs [Whole Larva RNA])	Fold change([Class IV] vs [Whole Larva RNA])	[Class I](normalized)	[Class IV](normalized)		[Class I](normalized)	[Class IV](normalized)
repo-RA	repo	CG31240 [Source:FlyBase;GeneId:FBgn0011701] [FBtr0083564]	FBtr0083564	FBtr0083564	A_09_P013406	-2.86722	-1.51965	2.86722	down	14.4457	3.85257	14.4457	up	1.86778	211.616	14.775	-1.52319	3.84903	-0.00353901	Not Detected	Not Detected	Detected	Detected	Not Detected	Not Detected	Not Detected	NA	14.4457	-2.86722	14.4457	-1.52319	3.84903		0.347916	14.4104
E(spl)mbeta-HLH-RA	HLHmbeta	CG14548 [Source:FlyBase;GeneId:FBgn0002733] [FBtr0084982]	FBtr0084982	FBtr0084982	A_09_P043556	1.15902	0.212905	1.15902	up	11.0015	3.45963	11.0015	up	179.928	28016.4	2131.52	0.0385437	3.28527	-0.174362	Detected	Detected	Detected	Detected	Detected	Detected	Detected	NA	11.0015	1.15902	11.0015	0.0385437	3.28527		1.02708	9.74908
cnc-RK	cnc	The gene cap-n-collar is referred to in FlyBase by the symbol Dmel\cnc (CG43286, FBgn0262975). It is a protein_coding_gene from Drosophila melanogaster. There is experimental evidence that it has the molecular function</span>: DNA binding. There is experimental evidence that it is involved in the biological process</span>: blastoderm segmentation; maintenance of oocyte nucleus location involved i…	FBtr0306754	FBtr0306754	A_09_P041741	8.58564	3.10193	8.58564	up	44.5115	5.4761	44.5115	up	59.5133	4227.88	74.0526	0.174749	2.54893	-2.92718	Detected	Detected	Detected	Detected	Detected	Detected	Detected	8.58564	44.5115	8.58564	44.5115	0.174749	2.54893		1.12877	5.85199
scro-RA	scro	CG17594 [Source:FlyBase;GeneId:FBgn0028993] [FBtr0113751]	FBtr0113751	FBtr0113751	A_09_P066329	-29.471	-4.88122	29.471	down	4.11728	2.04169	4.11728	up	1.9634	929.638	194.934	-4.65549	2.26742	0.22573	Not Detected	Not Detected	Detected	Detected	Detected	Detected	Detected	NA	4.11728	-29.471	4.11728	-4.65549	2.26742		0.0396786	4.81462
ara-RA	ara	CG10571 [Source:FlyBase;GeneId:FBgn0015904] [FBtr0075908]	FBtr0075908	FBtr0075908	A_09_P031356	-1.91252	-0.935478	1.91252	down	4.24599	2.0861	4.24599	up	18.8207	1274.27	240.161	-0.982064	2.03951	-0.0465857	Detected	Detected	Detected	Detected	Detected	Detected	Detected	NA	4.24599	-1.91252	4.24599	-0.982064	2.03951		0.506255	4.11107
Rel-RB	Rel	CG11992 [Source:FlyBase;GeneId:FBgn0014018] [FBtr0089339]	FBtr0089339	FBtr0089339	A_09_P168845	2.88543	1.52879	2.88543	up	10.9947	3.45873	10.9947	up	297.825	19748.8	1469.61	0.0600462	1.98999	-1.46874	Detected	Detected	Detected	Detected	Detected	Detected	Detected	2.88543	10.9947	2.88543	10.9947	0.0600462	1.98999		1.0425	3.97236
pho-RA	pho	CG17743 [Source:FlyBase;GeneId:FBgn0002521] [FBtr0089204]	FBtr0089204	FBtr0089204	A_09_P043286	-14.8852	-3.8958	14.8852	down	3.15713	1.65861	3.15713	up	3.69682	995.892	290.66	-3.76993	1.78448	0.125871	Not Detected	Not Detected	Detected	Detected	Detected	Detected	Detected	NA	3.15713	-14.8852	3.15713	-3.76993	1.78448		0.0733056	3.44495
Gnf1-RB	Gnf1	CG1119 [Source:FlyBase;GeneId:FBgn0004913] [FBtr0100159]	FBtr0100159	FBtr0100159	A_09_P011336	-55.8253	-5.80285	55.8253	down	2.70613	1.43623	2.70613	up	6.95028	7199.44	2411.75	-5.62715	1.61192	0.175694	Not Detected	Not Detected	Detected	Detected	Detected	Detected	Detected	NA	2.70613	-55.8253	2.70613	-5.62715	1.61192		0.0202329	3.05659
Mtp-RA	Mtp	CG9342 [Source:FlyBase;GeneId:FBgn0032904] [FBtr0081439]	FBtr0081439	FBtr0081439	A_09_P023901	-75.9627	-6.24722	75.9627	down	2.8003	1.48558	2.8003	up	3.97936	5343.23	1467.93	-6.13775	1.59505	0.10947	Not Detected	Not Detected	Detected	Detected	Detected	Detected	Detected	NA	2.8003	-75.9627	2.8003	-6.13775	1.59505		0.0142021	3.02106
shn-RD	shn	CG7734 [Source:FlyBase;GeneId:FBgn0003396] [FBtr0088101]	FBtr0088101	FBtr0088101	A_09_P044726	-1.9209	-0.941784	1.9209	down	2.97616	1.57345	2.97616	up	50.324	3591.82	909.309	-0.981304	1.53393	-0.0395196	Detected	Detected	Detected	Detected	Detected	Detected	Detected	NA	2.97616	-1.9209	2.97616	-0.981304	1.53393		0.506522	2.89574
dom-RE	dom	CG9696 [Source:FlyBase;GeneId:FBgn0020306] [FBtr0071604]	FBtr0071604	FBtr0071604	A_09_P032221	3.16517	1.66228	3.16517	up	8.02064	3.00372	8.02064	up	183.921	8056.14	775.878	0.159358	1.50079	-1.50292	Detected	Detected	Detected	Detected	Detected	Detected	Detected	3.16517	8.02064	3.16517	8.02064	0.159358	1.50079		1.11679	2.82998
CG9705-RA	CG9705	CG9705 [Source:FlyBase;GeneId:FBgn0036661] [FBtr0075325]	FBtr0075325	FBtr0075325	A_09_P033746	-1.17289	-0.230062	1.17289	down	2.62399	1.39176	2.62399	up	220.047	11582.3	3749.19	-0.179368	1.44246	0.0506938	Detected	Detected	Detected	Detected	Detected	Detected	Detected	NA	2.62399	-1.17289	2.62399	-0.179368	1.44246		0.88309	2.71784
Hmx	Hmx	CG34419 [Source:FlyBase;GeneId:FBgn0085448] [FBtr0273220]	FBtr0273220	FBtr0273220	A_09_P210835	1.35003	0.432989	1.35003	up	3.44699	1.78534	3.44699	up	107.766	4328.89	949.568	0.0839543	1.4363	-0.349035	Detected	Detected	Detected	Detected	Detected	Detected	Detected	NA	3.44699	1.35003	3.44699	0.0839543	1.4363		1.05992	2.70626
Snoo-RB	Snoo	CG34421 [Source:FlyBase;GeneId:FBgn0085450] [FBtr0112717]	FBtr0112717	FBtr0112717	A_09_P004356	-4.54153	-2.18318	4.54153	down	2.85935	1.51569	2.85935	up	18.4944	2060.11	565.758	-2.37341	1.32546	-0.190231	Detected	Detected	Detected	Detected	Detected	Detected	Detected	NA	2.85935	-4.54153	2.85935	-2.37341	1.32546		0.192989	2.50612
CG8765-RA	CG8765	CG8765 [Source:FlyBase;GeneId:FBgn0036900] [FBtr0089597]	FBtr0089597	FBtr0089597	A_09_P034716	-6.57236	-2.71641	6.57236	down	2.4018	1.26412	2.4018	up	8.78918	883.902	325.504	-2.69518	1.28535	0.0212337	Not Detected	Not Detected	Detected	Detected	Detected	Detected	Detected	NA	2.4018	-6.57236	2.4018	-2.69518	1.28535		0.154408	2.43742
cwo-RA	cwo	CG17100 [Source:FlyBase;GeneId:FBgn0259938] [FBtr0082246]	FBtr0082246	FBtr0082246	A_09_P073486	-3.96584	-1.98763	3.96584	down	2.51931	1.33303	2.51931	up	11.7513	808.683	278.15	-2.05188	1.26878	-0.0642527	Detected	Detected	Detected	Detected	Detected	Detected	Detected	NA	2.51931	-3.96584	2.51931	-2.05188	1.26878		0.24117	2.40957
sba-RC	sba	CG13598 [Source:FlyBase;GeneId:FBgn0016754] [FBtr0112888]	FBtr0112888	FBtr0112888	A_09_P104955	-4.71033	-2.23583	4.71033	down	2.2108	1.14457	2.2108	up	18.4703	1596.57	549.229	-2.19299	1.18741	0.0428422	Detected	Detected	Detected	Detected	Detected	Detected	Detected	NA	2.2108	-4.71033	2.2108	-2.19299	1.18741		0.218698	2.27744
ci-RA	ci	CG2125 [Source:FlyBase;GeneId:FBgn0004859] [FBtr0089178]	FBtr0089178	FBtr0089178	A_09_P011141	-15.6092	-3.96432	15.6092	down	2.29421	1.198	2.29421	up	15.2001	4481.72	1489.68	-3.97498	1.18734	-0.0106621	Detected	Detected	Detected	Detected	Detected	Detected	Detected	NA	2.29421	-15.6092	2.29421	-3.97498	1.18734		0.0635932	2.27732
sba-RC	sba	CG13598 [Source:FlyBase;GeneId:FBgn0016754] [FBtr0112888]	FBtr0112888	FBtr0112888	A_09_P031656	-3.17234	-1.66555	3.17234	down	2.39269	1.25863	2.39269	up	20.9559	1412.24	462.473	-1.7391	1.18507	-0.0735577	Detected	Detected	Detected	Detected	Detected	Detected	Detected	NA	2.39269	-3.17234	2.39269	-1.7391	1.18507		0.299556	2.27375
RunxA	RunxA	CG34145 [Source:FlyBase;GeneId:FBgn0083981] [FBtr0110992]	FBtr0110992	FBtr0110992	A_09_P002706	1.61143	0.688341	1.61143	up	3.29234	1.71911	3.29234	up	80.8027	2373.62	551.481	0.151469	1.18224	-0.536872	Detected	Detected	Detected	Detected	Detected	Detected	Detected	NA	3.29234	1.61143	3.29234	0.151469	1.18224		1.1107	2.26929
ash2-RC	ash2	CG6677 [Source:FlyBase;GeneId:FBgn0000139] [FBtr0084660]	FBtr0084660	FBtr0084660	A_09_P041356	-2.88983	-1.53098	2.88983	down	2.13195	1.09217	2.13195	up	52.0352	4085.88	1485.81	-1.55664	1.06652	-0.0256519	Detected	Detected	Detected	Detected	Detected	Detected	Detected	NA	2.13195	-2.88983	2.13195	-1.55664	1.06652		0.339943	2.09438
kay-RA	kay	CG33956 [Source:FlyBase;GeneId:FBgn0001297] [FBtr0099989]	FBtr0099989	FBtr0099989	A_09_P042941	1.16021	0.21439	1.16021	up	2.09765	1.06878	2.09765	up	435.017	14132.8	5969.83	0.023736	0.878122	-0.190654	Detected	Detected	Detected	Detected	Detected	Detected	Detected	NA	2.09765	1.16021	2.09765	0.023736	0.878122		1.01659	1.83798
dwg-RA	dwg	CG2711 [Source:FlyBase;GeneId:FBgn0000520] [FBtr0070487]	FBtr0070487	FBtr0070487	A_09_P042091	26.3673	4.72068	26.3673	up	34.8145	5.12162	34.8145	up	28.5515	294.467	6.09728	0.399807	0.800745	-4.32087	Detected	Detected	Detected	Detected	Not Detected	Not Detected	Not Detected	26.3673	34.8145	26.3673	34.8145	0.399807	0.800745		1.31933	1.742
Dref-RA	Dref	CG5838 [Source:FlyBase;GeneId:FBgn0015664] [FBtr0079889]	FBtr0079889	FBtr0079889	A_09_P118720	4.88767	2.28915	4.88767	up	6.63385	2.72985	6.63385	up	33.9025	357.074	55.6514	0.120479	0.561179	-2.16867	Detected	Detected	Detected	Detected	Detected	Detected	Detected	4.88767	6.63385	4.88767	6.63385	0.120479	0.561179		1.0871	1.47547
Optix-RA	Optix	CG18455 [Source:FlyBase;GeneId:FBgn0025360] [FBtr0088865]	FBtr0088865	FBtr0088865	A_09_P090060	4.05843	2.02092	4.05843	up	4.63168	2.21153	4.63168	up	133.185	2447.86	406.533	0.161554	0.352166	-1.85937	Detected	Detected	Detected	Detected	Detected	Detected	Detected	4.05843	4.63168	4.05843	4.63168	0.161554	0.352166		1.11849	1.27648
Hr46-RC	Hr46	CG33183 [Source:FlyBase;GeneId:FBgn0000448] [FBtr0088366]	FBtr0088366	FBtr0088366	A_09_P184890	135.188	7.07882	135.188	up	2.92676	1.5493	2.92676	up	139.54	25.1427	10.1877	5.78941	0.259895	-1.28941	Detected	Detected	Detected	Detected	Not Detected	Not Detected	Not Detected	135.188	2.92676	135.188	2.92676	5.78941	0.259895		55.3078	1.19739
foxo	foxo	Drosophila melanogaster forkhead box, sub-group O (foxo), transcript variant E, mRNA [NM_001144582]	NA	NA	A_09_P045951	40.7918	5.35021	40.7918	up	2.38531	1.25418	2.38531	up	189.436	107.727	59.1744	4.34081	0.244776	-1.0094	Detected	Detected	Detected	Detected	Detected	Detected	Detected	40.7918	2.38531	40.7918	2.38531	4.34081	0.244776		20.2635	1.18491
ftz-f1-RB	ftz-f1	CG4059 [Source:FlyBase;GeneId:FBgn0001078] [FBtr0075086]	FBtr0075086	FBtr0075086	A_09_P138120	19.0671	4.25301	19.0671	up	12.7459	3.67196	12.7459	up	1071.61	12086.4	805.545	0.824126	0.243071	-3.42889	Detected	Detected	Detected	Detected	Detected	Detected	Detected	19.0671	12.7459	19.0671	12.7459	0.824126	0.243071		1.77046	1.18351
CG2116-RA	CG2116	CG2116 [Source:FlyBase;GeneId:FBgn0030003] [FBtr0071152]	FBtr0071152	FBtr0071152	A_09_P068116	3.85566	1.94698	3.85566	up	3.45048	1.7868	3.45048	up	954.155	14972	3576.37	0.398429	0.238248	-1.54855	Detected	Detected	Detected	Detected	Detected	Detected	Detected	3.85566	3.45048	3.85566	3.45048	0.398429	0.238248		1.31807	1.17956
E(spl)	E(spl)	IP08964.3prime IP Drosophila melanogaster iPCR Amplified Library Drosophila melanogaster cDNA clone IP08964 3, mRNA sequence [EL879054]	NA	NA	A_09_P210880	9.97719	3.31863	9.97719	up	3.17803	1.66813	3.17803	up	34.9181	59.9228	24.7691	1.88283	0.232329	-1.4358	Detected	Detected	Detected	Detected	Detected	Not Detected	Detected	9.97719	3.17803	9.97719	3.17803	1.88283	0.232329		3.68798	1.17473
pb-RA	pb	CG31481 [Source:FlyBase;GeneId:FBgn0051481] [FBtr0089276]	FBtr0089276	FBtr0089276	A_09_P059966	25.6357	4.68008	25.6357	up	3.41427	1.77158	3.41427	up	68.4966	65.4698	25.258	3.07185	0.163344	-1.60823	Detected	Detected	Detected	Detected	Detected	Not Detected	Not Detected	25.6357	3.41427	25.6357	3.41427	3.07185	0.163344		8.40849	1.11988
retn-RB	retn	CG5403 [Source:FlyBase;GeneId:FBgn0004795] [FBtr0072073]	FBtr0072073	FBtr0072073	A_09_P117300	3.86767	1.95146	3.86767	up	4.05218	2.0187	4.05218	up	208.444	3830.35	715.337	0.0909672	0.158202	-1.8605	Detected	Detected	Detected	Detected	Detected	Detected	Detected	3.86767	4.05218	3.86767	4.05218	0.0909672	0.158202		1.06508	1.1159
CG11398-RA	CG11398	CG11398 [Source:FlyBase;GeneId:FBgn0040366] [FBtr0070250]	FBtr0070250	FBtr0070250	A_09_P062861	5.7522	2.52411	5.7522	up	1.40574	0.49133	1.40574	up	436.855	1967.27	1086.14	2.18273	0.149949	-0.341381	Detected	Detected	Detected	Detected	Detected	Detected	Detected	5.7522	NA	5.7522	1.40574	2.18273	0.149949		4.54013	1.10953
croc-RA	croc	CG5069 [Source:FlyBase;GeneId:FBgn0014143] [FBtr0078395]	FBtr0078395	FBtr0078395	A_09_P134530	42.0915	5.39546	42.0915	up	2.69356	1.42951	2.69356	up	37.3933	13.8232	5.42282	4.10911	0.143162	-1.28635	Detected	Detected	Detected	Not Detected	Not Detected	Not Detected	Not Detected	42.0915	2.69356	42.0915	2.69356	4.10911	0.143162		17.257	1.10432
chn-RD	chn	CG11798 [Source:FlyBase;GeneId:FBgn0015371] [FBtr0111007]	FBtr0111007	FBtr0111007	A_09_P030776	6.28697	2.65237	6.28697	up	1.66118	0.732212	1.66118	up	155.982	558.4	322.664	2.06113	0.140974	-0.591238	Detected	Detected	Detected	Detected	Detected	Detected	Detected	6.28697	NA	6.28697	1.66118	2.06113	0.140974		4.17312	1.10265
br-RB	br	CG11491 [Source:FlyBase;GeneId:FBgn0000210] [FBtr0070263]	FBtr0070263	FBtr0070263	A_09_P171115	10.8212	3.43579	10.8212	up	1.92454	0.944512	1.92454	up	3378.23	8885.11	4050.11	2.6263	0.135022	-0.80949	Detected	Detected	Detected	Detected	Detected	Detected	Detected	10.8212	NA	10.8212	1.92454	2.6263	0.135022		6.17442	1.09811
jim-RE	jim	The gene jim is referred to in FlyBase by the symbol Dmel\jim (CG11352, FBgn0027339). It is a protein_coding_gene from Drosophila melanogaster. Based on sequence similarity, it is predicted to have molecular function</span>: transcription factor activity. There is experimental evidence that it is involved in the biological process</span>: regulation of chromatin silencing. 34 alleles are reported…	FBtr0304985	FBtr0304985	A_09_P166565	3.16573	1.66254	3.16573	up	1.36375	0.447575	1.36375	up	193.733	1382.16	816.216	1.34859	0.133627	-0.313948	Detected	Detected	Detected	Detected	Detected	Detected	Detected	3.16573	NA	3.16573	1.36375	1.34859	0.133627		2.54663	1.09705
bcd-RE	bcd	CG1034 [Source:FlyBase;GeneId:FBgn0000166] [FBtr0081666]	FBtr0081666	FBtr0081666	A_09_P052311	82.6738	6.36936	82.6738	up	2.61983	1.38947	2.61983	up	66.3946	15.0555	6.6558	5.0942	0.114315	-1.27516	Detected	Detected	Detected	Not Detected	Not Detected	Not Detected	Not Detected	82.6738	2.61983	82.6738	2.61983	5.0942	0.114315		34.1592	1.08246
bcd-RE	bcd	CG1034 [Source:FlyBase;GeneId:FBgn0000166] [FBtr0081666]	FBtr0081666	FBtr0081666	A_09_P041421	12.544	3.64892	12.544	up	2.11971	1.08387	2.11971	up	16.4167	11.8809	5.58203	2.67073	0.105685	-0.978185	Detected	Detected	Not Detected	Not Detected	Not Detected	Not Detected	Not Detected	12.544	2.11971	12.544	2.11971	2.67073	0.105685		6.36753	1.076
lola-RF	lola	CG12052 [Source:FlyBase;GeneId:FBgn0005630] [FBtr0089348]	FBtr0089348	FBtr0089348	A_09_P145385	4.65482	2.21873	4.65482	up	1.68455	0.75236	1.68455	up	2842.81	15653	8278.14	1.55603	0.0896616	-0.662698	Detected	Detected	Detected	Detected	Detected	Detected	Detected	4.65482	NA	4.65482	1.68455	1.55603	0.0896616		2.94043	1.06412
CG10431-RA	CG10431	CG10431 [Source:FlyBase;GeneId:FBgn0032730] [FBtr0081134]	FBtr0081134	FBtr0081134	A_09_P023306	4.07865	2.02809	4.07865	up	1.33527	0.41713	1.33527	up	1365.82	7851.54	4915.51	1.68844	0.0774775	-0.339653	Detected	Detected	Detected	Detected	Detected	Detected	Detected	4.07865	NA	4.07865	1.33527	1.68844	0.0774775		3.22308	1.05517
CG17912-RB	CG17912	CG17912 [Source:FlyBase;GeneId:FBgn0032600] [FBtr0113041]	FBtr0113041	FBtr0113041	A_09_P022816	2.32539	1.21747	2.32539	up	2.0857	1.06053	2.0857	up	166.905	2525.85	921.212	0.213403	0.0564613	-1.00407	Detected	Detected	Detected	Detected	Detected	Detected	Detected	2.32539	2.0857	2.32539	2.0857	0.213403	0.0564613		1.15942	1.03991
CG6701-RC	CG6701	This gene is referred to in FlyBase by the symbol Dmel\CG6701 (FBgn0033889). It is a protein_coding_gene from Drosophila melanogaster. An electronic pipeline based on InterPro domains suggests that it has the molecular function</span>: DNA binding; ATP-dependent DNA helicase activity; zinc ion binding; ATP binding. An electronic pipeline based on InterPro domains suggests that it is involved in t…	FBtr0303990	FBtr0303990	A_09_P209270	3.10187	1.63314	3.10187	up	2.79602	1.48338	2.79602	up	167.458	2538.28	689.322	0.202276	0.0525136	-1.43086	Detected	Detected	Detected	Detected	Detected	Detected	Detected	3.10187	2.79602	3.10187	2.79602	0.202276	0.0525136		1.15051	1.03707
Hand	Hand	IP02188.3prime IP Drosophila melanogaster iPCR Amplified Library Drosophila melanogaster cDNA clone IP02188 3, mRNA sequence [EL870081]	NA	NA	A_09_P210560	4.22703	2.07964	4.22703	up	2.40104	1.26366	2.40104	up	524.508	5624.66	1823.36	0.850363	0.0343761	-1.22928	Detected	Detected	Detected	Detected	Detected	Detected	Detected	4.22703	2.40104	4.22703	2.40104	0.850363	0.0343761		1.80295	1.02411
bcd-RE	bcd	CG1034 [Source:FlyBase;GeneId:FBgn0000166] [FBtr0081666]	FBtr0081666	FBtr0081666	A_09_P051721	6.00449	2.58604	6.00449	up	1.53859	0.621611	1.53859	up	411.464	1916.4	971.409	1.98287	0.0184402	-0.603171	Detected	Detected	Detected	Detected	Detected	Detected	Detected	6.00449	NA	6.00449	1.53859	1.98287	0.0184402		3.95279	1.01286
amos-RA	amos	CG10393 [Source:FlyBase;GeneId:FBgn0003270] [FBtr0081081]	FBtr0081081	FBtr0081081	A_09_P044451	13.9672	3.80397	13.9672	up	2.52014	1.3335	2.52014	up	125.81	243.29	112.571	2.4753	0.00483274	-1.32867	Detected	Detected	Detected	Detected	Detected	Detected	Detected	13.9672	2.52014	13.9672	2.52014	2.4753	0.00483274		5.56085	1.00336
gcm2	gcm2	CG3858 [Source:FlyBase;GeneId:FBgn0019809] [FBtr0079838]	FBtr0079838	FBtr0079839	A_09_P031941	134.346	7.0698	134.346	up	-1.04135	-0.0584552	1.04135	down	78.6464	2.94577	5.2084	7.08728	-0.0409835	0.0174717	Detected	Detected	Not Detected	Not Detected	Not Detected	Not Detected	Not Detected	134.346	NA	134.346	-1.04135	7.08728	-0.0409835		135.982	0.971992
hbn-RA	hbn	CG33152 [Source:FlyBase;GeneId:FBgn0008636] [FBtr0071556]	FBtr0071556	FBtr0071556	A_09_P011841	23.1711	4.53426	23.1711	up	1.00611	0.00879451	1.00611	up	22.6984	3.43363	5.2972	4.46865	-0.0568094	-0.0656039	Detected	Detected	Not Detected	Not Detected	Not Detected	Not Detected	Not Detected	23.1711	NA	23.1711	1.00611	4.46865	-0.0568094		22.1411	0.961388
lola-RL	lola	CG12052 [Source:FlyBase;GeneId:FBgn0005630] [FBtr0089352]	FBtr0089352	FBtr0089352	A_09_P011616	6.99297	2.80591	6.99297	up	-1.00817	-0.0117327	1.00817	down	193.944	339.27	374.838	2.64348	-0.174156	-0.162423	Detected	Detected	Detected	Detected	Detected	Detected	Detected	6.99297	NA	6.99297	-1.00817	2.64348	-0.174156		6.24838	0.886286
nub-RB	nub	CG34395 [Source:FlyBase;GeneId:FBgn0085424] [FBtr0112642]	FBtr0112642	FBtr0112642	A_09_P196920	29.7457	4.89461	29.7457	up	1.18438	0.244131	1.18438	up	747.476	416.915	358.866	4.39232	-0.258158	-0.502289	Detected	Detected	Detected	Detected	Detected	Detected	Detected	29.7457	NA	29.7457	1.18438	4.39232	-0.258158		21	0.836155
Poxm-RC	Poxm	CG9610 [Source:FlyBase;GeneId:FBgn0003129] [FBtr0111026]	FBtr0111026	FBtr0111026	A_09_P044181	2.99717	1.5836	2.99717	up	-1.47525	-0.560963	1.47525	down	756.422	3197.76	3802.71	1.62015	-0.524415	0.0365489	Detected	Detected	Detected	Detected	Detected	Detected	Detected	2.99717	NA	2.99717	-1.47525	1.62015	-0.524415		3.07407	0.695241
CG14200-RA	CG14200	CG14200 [Source:FlyBase;GeneId:FBgn0031023] [FBtr0074721]	FBtr0074721	FBtr0074721	A_09_P203280	4.89856	2.29236	4.89856	up	-5.97082	-2.57793	5.97082	down	527.329	213.235	1602.02	2.56963	-2.30065	0.277276	Detected	Detected	Detected	Detected	Detected	Detected	Detected	4.89856	NA	4.89856	-5.97082	2.56963	-2.30065		5.93658	0.202971

## Sheet: Compromized expression
ProbeName	Fold change([Class I] vs [Whole Larva RNA])	Log Fold change([Class I] vs [Whole Larva RNA])	Absolute Fold change([Class I] vs [Whole Larva RNA])	Regulation([Class I] vs [Whole Larva RNA])	Fold change([Class IV] vs [Whole Larva RNA])	Log Fold change([Class IV] vs [Whole Larva RNA])	Absolute Fold change([Class IV] vs [Whole Larva RNA])	Regulation([Class IV] vs [Whole Larva RNA])	[Class I](raw)	[Class IV](raw)	[Whole Larva RNA](raw)	[Class I](normalized)	[Class IV](normalized)	[Whole Larva RNA](normalized)	C I-Sri-1.txt:gFEFlags	C I-Sri-2.txt:gFEFlags	C IV-1.txt:gFEFlags	C IV-2.txt:gFEFlags	ORR-1.txt:gFEFlags	ORR-2.txt:gFEFlags	ORR-3.txt:gFEFlags	GeneSymbol	Description						less than 2 fold in class I	less than 2 fold in class IV
A_09_P043556	1.15902	0.212905	1.15902	up	11.0015	3.45963	11.0015	up	179.928	28016.4	2131.52	0.0385437	3.28527	-0.174362	Detected	Detected	Detected	Detected	Detected	Detected	Detected	HLHmbeta	CG14548 [Source:FlyBase;GeneId:FBgn0002733] [FBtr0084982]						1
A_09_P031356	-1.91252	-0.935478	1.91252	down	4.24599	2.0861	4.24599	up	18.8207	1274.27	240.161	-0.982064	2.03951	-0.0465857	Detected	Detected	Detected	Detected	Detected	Detected	Detected	ara	CG10571 [Source:FlyBase;GeneId:FBgn0015904] [FBtr0075908]						1
A_09_P066329	-29.471	-4.88122	29.471	down	4.11728	2.04169	4.11728	up	1.9634	929.638	194.934	-4.65549	2.26742	0.22573	Not Detected	Not Detected	Detected	Detected	Detected	Detected	Detected	scro	CG17594 [Source:FlyBase;GeneId:FBgn0028993] [FBtr0113751]						1
A_09_P210835	1.35003	0.432989	1.35003	up	3.44699	1.78534	3.44699	up	107.766	4328.89	949.568	0.0839543	1.4363	-0.349035	Detected	Detected	Detected	Detected	Detected	Detected	Detected	Hmx	CG34419 [Source:FlyBase;GeneId:FBgn0085448] [FBtr0273220]						1
A_09_P002706	1.61143	0.688341	1.61143	up	3.29234	1.71911	3.29234	up	80.8027	2373.62	551.481	0.151469	1.18224	-0.536872	Detected	Detected	Detected	Detected	Detected	Detected	Detected	RunxA	CG34145 [Source:FlyBase;GeneId:FBgn0083981] [FBtr0110992]						1
A_09_P043286	-14.8852	-3.8958	14.8852	down	3.15713	1.65861	3.15713	up	3.69682	995.892	290.66	-3.76993	1.78448	0.125871	Not Detected	Not Detected	Detected	Detected	Detected	Detected	Detected	pho	CG17743 [Source:FlyBase;GeneId:FBgn0002521] [FBtr0089204]						1
A_09_P044726	-1.9209	-0.941784	1.9209	down	2.97616	1.57345	2.97616	up	50.324	3591.82	909.309	-0.981304	1.53393	-0.0395196	Detected	Detected	Detected	Detected	Detected	Detected	Detected	shn	CG7734 [Source:FlyBase;GeneId:FBgn0003396] [FBtr0088101]						1
A_09_P004356	-4.54153	-2.18318	4.54153	down	2.85935	1.51569	2.85935	up	18.4944	2060.11	565.758	-2.37341	1.32546	-0.190231	Detected	Detected	Detected	Detected	Detected	Detected	Detected	Snoo	CG34421 [Source:FlyBase;GeneId:FBgn0085450] [FBtr0112717]						1
A_09_P023901	-75.9627	-6.24722	75.9627	down	2.8003	1.48558	2.8003	up	3.97936	5343.23	1467.93	-6.13775	1.59505	0.10947	Not Detected	Not Detected	Detected	Detected	Detected	Detected	Detected	Mtp	CG9342 [Source:FlyBase;GeneId:FBgn0032904] [FBtr0081439]						1
A_09_P011336	-55.8253	-5.80285	55.8253	down	2.70613	1.43623	2.70613	up	6.95028	7199.44	2411.75	-5.62715	1.61192	0.175694	Not Detected	Not Detected	Detected	Detected	Detected	Detected	Detected	Gnf1	CG1119 [Source:FlyBase;GeneId:FBgn0004913] [FBtr0100159]						1
A_09_P033746	-1.17289	-0.230062	1.17289	down	2.62399	1.39176	2.62399	up	220.047	11582.3	3749.19	-0.179368	1.44246	0.0506938	Detected	Detected	Detected	Detected	Detected	Detected	Detected	CG9705	CG9705 [Source:FlyBase;GeneId:FBgn0036661] [FBtr0075325]						1
A_09_P073486	-3.96584	-1.98763	3.96584	down	2.51931	1.33303	2.51931	up	11.7513	808.683	278.15	-2.05188	1.26878	-0.0642527	Detected	Detected	Detected	Detected	Detected	Detected	Detected	cwo	CG17100 [Source:FlyBase;GeneId:FBgn0259938] [FBtr0082246]						1
A_09_P034716	-6.57236	-2.71641	6.57236	down	2.4018	1.26412	2.4018	up	8.78918	883.902	325.504	-2.69518	1.28535	0.0212337	Not Detected	Not Detected	Detected	Detected	Detected	Detected	Detected	CG8765	CG8765 [Source:FlyBase;GeneId:FBgn0036900] [FBtr0089597]						1
A_09_P031656	-3.17234	-1.66555	3.17234	down	2.39269	1.25863	2.39269	up	20.9559	1412.24	462.473	-1.7391	1.18507	-0.0735577	Detected	Detected	Detected	Detected	Detected	Detected	Detected	sba	CG13598 [Source:FlyBase;GeneId:FBgn0016754] [FBtr0112888]						1
A_09_P011141	-15.6092	-3.96432	15.6092	down	2.29421	1.198	2.29421	up	15.2001	4481.72	1489.68	-3.97498	1.18734	-0.0106621	Detected	Detected	Detected	Detected	Detected	Detected	Detected	ci	CG2125 [Source:FlyBase;GeneId:FBgn0004859] [FBtr0089178]						1
A_09_P104955	-4.71033	-2.23583	4.71033	down	2.2108	1.14457	2.2108	up	18.4703	1596.57	549.229	-2.19299	1.18741	0.0428422	Detected	Detected	Detected	Detected	Detected	Detected	Detected	sba	CG13598 [Source:FlyBase;GeneId:FBgn0016754] [FBtr0112888]						1
A_09_P041356	-2.88983	-1.53098	2.88983	down	2.13195	1.09217	2.13195	up	52.0352	4085.88	1485.81	-1.55664	1.06652	-0.0256519	Detected	Detected	Detected	Detected	Detected	Detected	Detected	ash2	CG6677 [Source:FlyBase;GeneId:FBgn0000139] [FBtr0084660]						1
A_09_P042941	1.16021	0.21439	1.16021	up	2.09765	1.06878	2.09765	up	435.017	14132.8	5969.83	0.023736	0.878122	-0.190654	Detected	Detected	Detected	Detected	Detected	Detected	Detected	kay	CG33956 [Source:FlyBase;GeneId:FBgn0001297] [FBtr0099989]						1
A_09_P041741	8.58564	3.10193	8.58564	up	44.5115	5.4761	44.5115	up	59.5133	4227.88	74.0526	0.174749	2.54893	-2.92718	Detected	Detected	Detected	Detected	Detected	Detected	Detected		The gene cap-n-collar is referred to in FlyBase by the symbol Dmel\cnc (CG43286, FBgn0262975). It is a protein_coding_gene from Drosophila melanogaster. There is experimental evidence that it has the molecular function</span>: DNA binding. There is experimental evidence that it is involved in the biological process</span>: blastoderm segmentation; maintenance of oocyte nucleus location involved i…
A_09_P138120	19.0671	4.25301	19.0671	up	12.7459	3.67196	12.7459	up	1071.61	12086.4	805.545	0.824126	0.243071	-3.42889	Detected	Detected	Detected	Detected	Detected	Detected	Detected	ftz-f1	CG4059 [Source:FlyBase;GeneId:FBgn0001078] [FBtr0075086]
A_09_P168845	2.88543	1.52879	2.88543	up	10.9947	3.45873	10.9947	up	297.825	19748.8	1469.61	0.0600462	1.98999	-1.46874	Detected	Detected	Detected	Detected	Detected	Detected	Detected	Rel	CG11992 [Source:FlyBase;GeneId:FBgn0014018] [FBtr0089339]
A_09_P032221	3.16517	1.66228	3.16517	up	8.02064	3.00372	8.02064	up	183.921	8056.14	775.878	0.159358	1.50079	-1.50292	Detected	Detected	Detected	Detected	Detected	Detected	Detected	dom	CG9696 [Source:FlyBase;GeneId:FBgn0020306] [FBtr0071604]
A_09_P118720	4.88767	2.28915	4.88767	up	6.63385	2.72985	6.63385	up	33.9025	357.074	55.6514	0.120479	0.561179	-2.16867	Detected	Detected	Detected	Detected	Detected	Detected	Detected	Dref	CG5838 [Source:FlyBase;GeneId:FBgn0015664] [FBtr0079889]
A_09_P090060	4.05843	2.02092	4.05843	up	4.63168	2.21153	4.63168	up	133.185	2447.86	406.533	0.161554	0.352166	-1.85937	Detected	Detected	Detected	Detected	Detected	Detected	Detected	Optix	CG18455 [Source:FlyBase;GeneId:FBgn0025360] [FBtr0088865]
A_09_P117300	3.86767	1.95146	3.86767	up	4.05218	2.0187	4.05218	up	208.444	3830.35	715.337	0.0909672	0.158202	-1.8605	Detected	Detected	Detected	Detected	Detected	Detected	Detected	retn	CG5403 [Source:FlyBase;GeneId:FBgn0004795] [FBtr0072073]
A_09_P068116	3.85566	1.94698	3.85566	up	3.45048	1.7868	3.45048	up	954.155	14972	3576.37	0.398429	0.238248	-1.54855	Detected	Detected	Detected	Detected	Detected	Detected	Detected	CG2116	CG2116 [Source:FlyBase;GeneId:FBgn0030003] [FBtr0071152]
A_09_P209270	3.10187	1.63314	3.10187	up	2.79602	1.48338	2.79602	up	167.458	2538.28	689.322	0.202276	0.0525136	-1.43086	Detected	Detected	Detected	Detected	Detected	Detected	Detected	CG6701	This gene is referred to in FlyBase by the symbol Dmel\CG6701 (FBgn0033889). It is a protein_coding_gene from Drosophila melanogaster. An electronic pipeline based on InterPro domains suggests that it has the molecular function</span>: DNA binding; ATP-dependent DNA helicase activity; zinc ion binding; ATP binding. An electronic pipeline based on InterPro domains suggests that it is involved in t…
A_09_P044451	13.9672	3.80397	13.9672	up	2.52014	1.3335	2.52014	up	125.81	243.29	112.571	2.4753	0.00483274	-1.32867	Detected	Detected	Detected	Detected	Detected	Detected	Detected	amos	CG10393 [Source:FlyBase;GeneId:FBgn0003270] [FBtr0081081]
A_09_P210560	4.22703	2.07964	4.22703	up	2.40104	1.26366	2.40104	up	524.508	5624.66	1823.36	0.850363	0.0343761	-1.22928	Detected	Detected	Detected	Detected	Detected	Detected	Detected	Hand	IP02188.3prime IP Drosophila melanogaster iPCR Amplified Library Drosophila melanogaster cDNA clone IP02188 3, mRNA sequence [EL870081]
A_09_P045951	40.7918	5.35021	40.7918	up	2.38531	1.25418	2.38531	up	189.436	107.727	59.1744	4.34081	0.244776	-1.0094	Detected	Detected	Detected	Detected	Detected	Detected	Detected	foxo	Drosophila melanogaster forkhead box, sub-group O (foxo), transcript variant E, mRNA [NM_001144582]
A_09_P022816	2.32539	1.21747	2.32539	up	2.0857	1.06053	2.0857	up	166.905	2525.85	921.212	0.213403	0.0564613	-1.00407	Detected	Detected	Detected	Detected	Detected	Detected	Detected	CG17912	CG17912 [Source:FlyBase;GeneId:FBgn0032600] [FBtr0113041]
A_09_P171115	10.8212	3.43579	10.8212	up	1.92454	0.944512	1.92454	up	3378.23	8885.11	4050.11	2.6263	0.135022	-0.80949	Detected	Detected	Detected	Detected	Detected	Detected	Detected	br	CG11491 [Source:FlyBase;GeneId:FBgn0000210] [FBtr0070263]							1
A_09_P145385	4.65482	2.21873	4.65482	up	1.68455	0.75236	1.68455	up	2842.81	15653	8278.14	1.55603	0.0896616	-0.662698	Detected	Detected	Detected	Detected	Detected	Detected	Detected	lola	CG12052 [Source:FlyBase;GeneId:FBgn0005630] [FBtr0089348]							1
A_09_P030776	6.28697	2.65237	6.28697	up	1.66118	0.732212	1.66118	up	155.982	558.4	322.664	2.06113	0.140974	-0.591238	Detected	Detected	Detected	Detected	Detected	Detected	Detected	chn	CG11798 [Source:FlyBase;GeneId:FBgn0015371] [FBtr0111007]							1
A_09_P051721	6.00449	2.58604	6.00449	up	1.53859	0.621611	1.53859	up	411.464	1916.4	971.409	1.98287	0.0184402	-0.603171	Detected	Detected	Detected	Detected	Detected	Detected	Detected	bcd	CG1034 [Source:FlyBase;GeneId:FBgn0000166] [FBtr0081666]							1
A_09_P062861	5.7522	2.52411	5.7522	up	1.40574	0.49133	1.40574	up	436.855	1967.27	1086.14	2.18273	0.149949	-0.341381	Detected	Detected	Detected	Detected	Detected	Detected	Detected	CG11398	CG11398 [Source:FlyBase;GeneId:FBgn0040366] [FBtr0070250]							1
A_09_P166565	3.16573	1.66254	3.16573	up	1.36375	0.447575	1.36375	up	193.733	1382.16	816.216	1.34859	0.133627	-0.313948	Detected	Detected	Detected	Detected	Detected	Detected	Detected	jim	The gene jim is referred to in FlyBase by the symbol Dmel\jim (CG11352, FBgn0027339). It is a protein_coding_gene from Drosophila melanogaster. Based on sequence similarity, it is predicted to have molecular function</span>: transcription factor activity. There is experimental evidence that it is involved in the biological process</span>: regulation of chromatin silencing. 34 alleles are reported…							1
A_09_P023306	4.07865	2.02809	4.07865	up	1.33527	0.41713	1.33527	up	1365.82	7851.54	4915.51	1.68844	0.0774775	-0.339653	Detected	Detected	Detected	Detected	Detected	Detected	Detected	CG10431	CG10431 [Source:FlyBase;GeneId:FBgn0032730] [FBtr0081134]							1
A_09_P196920	29.7457	4.89461	29.7457	up	1.18438	0.244131	1.18438	up	747.476	416.915	358.866	4.39232	-0.258158	-0.502289	Detected	Detected	Detected	Detected	Detected	Detected	Detected	nub	CG34395 [Source:FlyBase;GeneId:FBgn0085424] [FBtr0112642]							1
A_09_P011616	6.99297	2.80591	6.99297	up	-1.00817	-0.0117327	1.00817	down	193.944	339.27	374.838	2.64348	-0.174156	-0.162423	Detected	Detected	Detected	Detected	Detected	Detected	Detected	lola	CG12052 [Source:FlyBase;GeneId:FBgn0005630] [FBtr0089352]							1
A_09_P044181	2.99717	1.5836	2.99717	up	-1.47525	-0.560963	1.47525	down	756.422	3197.76	3802.71	1.62015	-0.524415	0.0365489	Detected	Detected	Detected	Detected	Detected	Detected	Detected	Poxm	CG9610 [Source:FlyBase;GeneId:FBgn0003129] [FBtr0111026]							1
A_09_P203280	4.89856	2.29236	4.89856	up	-5.97082	-2.57793	5.97082	down	527.329	213.235	1602.02	2.56963	-2.30065	0.277276	Detected	Detected	Detected	Detected	Detected	Detected	Detected	CG14200	CG14200 [Source:FlyBase;GeneId:FBgn0031023] [FBtr0074721]							1
A_09_P210880	9.97719	3.31863	9.97719	up	3.17803	1.66813	3.17803	up	34.9181	59.9228	24.7691	1.88283	0.232329	-1.4358	Detected	Detected	Detected	Detected	Detected	Not Detected	Detected	E(spl)	IP08964.3prime IP Drosophila melanogaster iPCR Amplified Library Drosophila melanogaster cDNA clone IP08964 3, mRNA sequence [EL879054]
A_09_P010276	39.4412	5.30163	39.4412	up	5.12708	2.35814	5.12708	up	103.798	131.95	28.2534	3.42061	0.477118	-1.88102	Detected	Detected	Detected	Detected	Detected	Not Detected	Not Detected	ct	CG11387 [Source:FlyBase;GeneId:FBgn0004198] [FBtr0071069]
A_09_P059966	25.6357	4.68008	25.6357	up	3.41427	1.77158	3.41427	up	68.4966	65.4698	25.258	3.07185	0.163344	-1.60823	Detected	Detected	Detected	Detected	Detected	Not Detected	Not Detected	pb	CG31481 [Source:FlyBase;GeneId:FBgn0051481] [FBtr0089276]
A_09_P013406	-2.86722	-1.51965	2.86722	down	14.4457	3.85257	14.4457	up	1.86778	211.616	14.775	-1.52319	3.84903	-0.00353901	Not Detected	Not Detected	Detected	Detected	Not Detected	Not Detected	Not Detected	repo	CG31240 [Source:FlyBase;GeneId:FBgn0011701] [FBtr0083564]						1
A_09_P042091	26.3673	4.72068	26.3673	up	34.8145	5.12162	34.8145	up	28.5515	294.467	6.09728	0.399807	0.800745	-4.32087	Detected	Detected	Detected	Detected	Not Detected	Not Detected	Not Detected	dwg	CG2711 [Source:FlyBase;GeneId:FBgn0000520] [FBtr0070487]
A_09_P184890	135.188	7.07882	135.188	up	2.92676	1.5493	2.92676	up	139.54	25.1427	10.1877	5.78941	0.259895	-1.28941	Detected	Detected	Detected	Detected	Not Detected	Not Detected	Not Detected	Hr46	CG33183 [Source:FlyBase;GeneId:FBgn0000448] [FBtr0088366]
A_09_P134530	42.0915	5.39546	42.0915	up	2.69356	1.42951	2.69356	up	37.3933	13.8232	5.42282	4.10911	0.143162	-1.28635	Detected	Detected	Detected	Not Detected	Not Detected	Not Detected	Not Detected	croc	CG5069 [Source:FlyBase;GeneId:FBgn0014143] [FBtr0078395]
A_09_P052311	82.6738	6.36936	82.6738	up	2.61983	1.38947	2.61983	up	66.3946	15.0555	6.6558	5.0942	0.114315	-1.27516	Detected	Detected	Detected	Not Detected	Not Detected	Not Detected	Not Detected	bcd	CG1034 [Source:FlyBase;GeneId:FBgn0000166] [FBtr0081666]
A_09_P041421	12.544	3.64892	12.544	up	2.11971	1.08387	2.11971	up	16.4167	11.8809	5.58203	2.67073	0.105685	-0.978185	Detected	Detected	Not Detected	Not Detected	Not Detected	Not Detected	Not Detected	bcd	CG1034 [Source:FlyBase;GeneId:FBgn0000166] [FBtr0081666]
A_09_P011841	23.1711	4.53426	23.1711	up	1.00611	0.00879451	1.00611	up	22.6984	3.43363	5.2972	4.46865	-0.0568094	-0.0656039	Detected	Detected	Not Detected	Not Detected	Not Detected	Not Detected	Not Detected	hbn	CG33152 [Source:FlyBase;GeneId:FBgn0008636] [FBtr0071556]							1
A_09_P031941	134.346	7.0698	134.346	up	-1.04135	-0.0584552	1.04135	down	78.6464	2.94577	5.2084	7.08728	-0.0409835	0.0174717	Detected	Detected	Not Detected	Not Detected	Not Detected	Not Detected	Not Detected	gcm2	CG3858 [Source:FlyBase;GeneId:FBgn0019809] [FBtr0079838]							1

## Sheet: Compromized expression-Removed
ProbeName	Fold change([Class I] vs [Whole Larva RNA])	Log Fold change([Class I] vs [Whole Larva RNA])	Absolute Fold change([Class I] vs [Whole Larva RNA])	Regulation([Class I] vs [Whole Larva RNA])	Fold change([Class IV] vs [Whole Larva RNA])	Log Fold change([Class IV] vs [Whole Larva RNA])	Absolute Fold change([Class IV] vs [Whole Larva RNA])	Regulation([Class IV] vs [Whole Larva RNA])	[Class I](raw)	[Class IV](raw)	[Whole Larva RNA](raw)	[Class I](normalized)	[Class IV](normalized)	[Whole Larva RNA](normalized)	C I-Sri-1.txt:gFEFlags	C I-Sri-2.txt:gFEFlags	C IV-1.txt:gFEFlags	C IV-2.txt:gFEFlags	ORR-1.txt:gFEFlags	ORR-2.txt:gFEFlags	ORR-3.txt:gFEFlags	GeneSymbol	Description
A_09_P044451	13.9672	3.80397	13.9672	up	2.52014	1.3335	2.52014	up	125.81	243.29	112.571	2.4753	0.00483274	-1.32867	Detected	Detected	Detected	Detected	Detected	Detected	Detected	amos	CG10393 [Source:FlyBase;GeneId:FBgn0003270] [FBtr0081081]
A_09_P031356	-1.91252	-0.935478	1.91252	down	4.24599	2.0861	4.24599	up	18.8207	1274.27	240.161	-0.982064	2.03951	-0.0465857	Detected	Detected	Detected	Detected	Detected	Detected	Detected	ara	CG10571 [Source:FlyBase;GeneId:FBgn0015904] [FBtr0075908]
A_09_P041356	-2.88983	-1.53098	2.88983	down	2.13195	1.09217	2.13195	up	52.0352	4085.88	1485.81	-1.55664	1.06652	-0.0256519	Detected	Detected	Detected	Detected	Detected	Detected	Detected	ash2	CG6677 [Source:FlyBase;GeneId:FBgn0000139] [FBtr0084660]
A_09_P051721	6.00449	2.58604	6.00449	up	1.53859	0.621611	1.53859	up	411.464	1916.4	971.409	1.98287	0.0184402	-0.603171	Detected	Detected	Detected	Detected	Detected	Detected	Detected	bcd	CG1034 [Source:FlyBase;GeneId:FBgn0000166] [FBtr0081666]
A_09_P171115	10.8212	3.43579	10.8212	up	1.92454	0.944512	1.92454	up	3378.23	8885.11	4050.11	2.6263	0.135022	-0.80949	Detected	Detected	Detected	Detected	Detected	Detected	Detected	br	CG11491 [Source:FlyBase;GeneId:FBgn0000210] [FBtr0070263]
A_09_P023306	4.07865	2.02809	4.07865	up	1.33527	0.41713	1.33527	up	1365.82	7851.54	4915.51	1.68844	0.0774775	-0.339653	Detected	Detected	Detected	Detected	Detected	Detected	Detected	CG10431	CG10431 [Source:FlyBase;GeneId:FBgn0032730] [FBtr0081134]
A_09_P062861	5.7522	2.52411	5.7522	up	1.40574	0.49133	1.40574	up	436.855	1967.27	1086.14	2.18273	0.149949	-0.341381	Detected	Detected	Detected	Detected	Detected	Detected	Detected	CG11398	CG11398 [Source:FlyBase;GeneId:FBgn0040366] [FBtr0070250]
A_09_P203280	4.89856	2.29236	4.89856	up	-5.97082	-2.57793	5.97082	down	527.329	213.235	1602.02	2.56963	-2.30065	0.277276	Detected	Detected	Detected	Detected	Detected	Detected	Detected	CG14200	CG14200 [Source:FlyBase;GeneId:FBgn0031023] [FBtr0074721]
A_09_P022816	2.32539	1.21747	2.32539	up	2.0857	1.06053	2.0857	up	166.905	2525.85	921.212	0.213403	0.0564613	-1.00407	Detected	Detected	Detected	Detected	Detected	Detected	Detected	CG17912	CG17912 [Source:FlyBase;GeneId:FBgn0032600] [FBtr0113041]
A_09_P068116	3.85566	1.94698	3.85566	up	3.45048	1.7868	3.45048	up	954.155	14972	3576.37	0.398429	0.238248	-1.54855	Detected	Detected	Detected	Detected	Detected	Detected	Detected	CG2116	CG2116 [Source:FlyBase;GeneId:FBgn0030003] [FBtr0071152]
A_09_P209270	3.10187	1.63314	3.10187	up	2.79602	1.48338	2.79602	up	167.458	2538.28	689.322	0.202276	0.0525136	-1.43086	Detected	Detected	Detected	Detected	Detected	Detected	Detected	CG6701	This gene is referred to in FlyBase by the symbol Dmel\CG6701 (FBgn0033889). It is a protein_coding_gene from Drosophila melanogaster. An electronic pipeline based on InterPro domains suggests that it has the molecular function</span>: DNA binding; ATP-dependent DNA helicase activity; zinc ion binding; ATP binding. An electronic pipeline based on InterPro domains suggests that it is involved in t…
A_09_P034716	-6.57236	-2.71641	6.57236	down	2.4018	1.26412	2.4018	up	8.78918	883.902	325.504	-2.69518	1.28535	0.0212337	Not Detected	Not Detected	Detected	Detected	Detected	Detected	Detected	CG8765	CG8765 [Source:FlyBase;GeneId:FBgn0036900] [FBtr0089597]
A_09_P033746	-1.17289	-0.230062	1.17289	down	2.62399	1.39176	2.62399	up	220.047	11582.3	3749.19	-0.179368	1.44246	0.0506938	Detected	Detected	Detected	Detected	Detected	Detected	Detected	CG9705	CG9705 [Source:FlyBase;GeneId:FBgn0036661] [FBtr0075325]
A_09_P030776	6.28697	2.65237	6.28697	up	1.66118	0.732212	1.66118	up	155.982	558.4	322.664	2.06113	0.140974	-0.591238	Detected	Detected	Detected	Detected	Detected	Detected	Detected	chn	CG11798 [Source:FlyBase;GeneId:FBgn0015371] [FBtr0111007]
A_09_P011141	-15.6092	-3.96432	15.6092	down	2.29421	1.198	2.29421	up	15.2001	4481.72	1489.68	-3.97498	1.18734	-0.0106621	Detected	Detected	Detected	Detected	Detected	Detected	Detected	ci	CG2125 [Source:FlyBase;GeneId:FBgn0004859] [FBtr0089178]
A_09_P041741	8.58564	3.10193	8.58564	up	44.5115	5.4761	44.5115	up	59.5133	4227.88	74.0526	0.174749	2.54893	-2.92718	Detected	Detected	Detected	Detected	Detected	Detected	Detected	cnc	The gene cap-n-collar is referred to in FlyBase by the symbol Dmel\cnc (CG43286, FBgn0262975). It is a protein_coding_gene from Drosophila melanogaster. There is experimental evidence that it has the molecular function</span>: DNA binding. There is experimental evidence that it is involved in the biological process</span>: blastoderm segmentation; maintenance of oocyte nucleus location involved i…
A_09_P073486	-3.96584	-1.98763	3.96584	down	2.51931	1.33303	2.51931	up	11.7513	808.683	278.15	-2.05188	1.26878	-0.0642527	Detected	Detected	Detected	Detected	Detected	Detected	Detected	cwo	CG17100 [Source:FlyBase;GeneId:FBgn0259938] [FBtr0082246]
A_09_P032221	3.16517	1.66228	3.16517	up	8.02064	3.00372	8.02064	up	183.921	8056.14	775.878	0.159358	1.50079	-1.50292	Detected	Detected	Detected	Detected	Detected	Detected	Detected	dom	CG9696 [Source:FlyBase;GeneId:FBgn0020306] [FBtr0071604]
A_09_P118720	4.88767	2.28915	4.88767	up	6.63385	2.72985	6.63385	up	33.9025	357.074	55.6514	0.120479	0.561179	-2.16867	Detected	Detected	Detected	Detected	Detected	Detected	Detected	Dref	CG5838 [Source:FlyBase;GeneId:FBgn0015664] [FBtr0079889]
A_09_P210880	9.97719	3.31863	9.97719	up	3.17803	1.66813	3.17803	up	34.9181	59.9228	24.7691	1.88283	0.232329	-1.4358	Detected	Detected	Detected	Detected	Detected	Not Detected	Detected	E(spl)	IP08964.3prime IP Drosophila melanogaster iPCR Amplified Library Drosophila melanogaster cDNA clone IP08964 3, mRNA sequence [EL879054]
A_09_P045951	40.7918	5.35021	40.7918	up	2.38531	1.25418	2.38531	up	189.436	107.727	59.1744	4.34081	0.244776	-1.0094	Detected	Detected	Detected	Detected	Detected	Detected	Detected	foxo	Drosophila melanogaster forkhead box, sub-group O (foxo), transcript variant E, mRNA [NM_001144582]
A_09_P138120	19.0671	4.25301	19.0671	up	12.7459	3.67196	12.7459	up	1071.61	12086.4	805.545	0.824126	0.243071	-3.42889	Detected	Detected	Detected	Detected	Detected	Detected	Detected	ftz-f1	CG4059 [Source:FlyBase;GeneId:FBgn0001078] [FBtr0075086]
A_09_P011336	-55.8253	-5.80285	55.8253	down	2.70613	1.43623	2.70613	up	6.95028	7199.44	2411.75	-5.62715	1.61192	0.175694	Not Detected	Not Detected	Detected	Detected	Detected	Detected	Detected	Gnf1	CG1119 [Source:FlyBase;GeneId:FBgn0004913] [FBtr0100159]
A_09_P210560	4.22703	2.07964	4.22703	up	2.40104	1.26366	2.40104	up	524.508	5624.66	1823.36	0.850363	0.0343761	-1.22928	Detected	Detected	Detected	Detected	Detected	Detected	Detected	Hand	IP02188.3prime IP Drosophila melanogaster iPCR Amplified Library Drosophila melanogaster cDNA clone IP02188 3, mRNA sequence [EL870081]
A_09_P043556	1.15902	0.212905	1.15902	up	11.0015	3.45963	11.0015	up	179.928	28016.4	2131.52	0.0385437	3.28527	-0.174362	Detected	Detected	Detected	Detected	Detected	Detected	Detected	HLHmbeta	CG14548 [Source:FlyBase;GeneId:FBgn0002733] [FBtr0084982]
A_09_P210835	1.35003	0.432989	1.35003	up	3.44699	1.78534	3.44699	up	107.766	4328.89	949.568	0.0839543	1.4363	-0.349035	Detected	Detected	Detected	Detected	Detected	Detected	Detected	Hmx	CG34419 [Source:FlyBase;GeneId:FBgn0085448] [FBtr0273220]
A_09_P166565	3.16573	1.66254	3.16573	up	1.36375	0.447575	1.36375	up	193.733	1382.16	816.216	1.34859	0.133627	-0.313948	Detected	Detected	Detected	Detected	Detected	Detected	Detected	jim	The gene jim is referred to in FlyBase by the symbol Dmel\jim (CG11352, FBgn0027339). It is a protein_coding_gene from Drosophila melanogaster. Based on sequence similarity, it is predicted to have molecular function</span>: transcription factor activity. There is experimental evidence that it is involved in the biological process</span>: regulation of chromatin silencing. 34 alleles are reported…
A_09_P042941	1.16021	0.21439	1.16021	up	2.09765	1.06878	2.09765	up	435.017	14132.8	5969.83	0.023736	0.878122	-0.190654	Detected	Detected	Detected	Detected	Detected	Detected	Detected	kay	CG33956 [Source:FlyBase;GeneId:FBgn0001297] [FBtr0099989]
A_09_P145385	4.65482	2.21873	4.65482	up	1.68455	0.75236	1.68455	up	2842.81	15653	8278.14	1.55603	0.0896616	-0.662698	Detected	Detected	Detected	Detected	Detected	Detected	Detected	lola	CG12052 [Source:FlyBase;GeneId:FBgn0005630] [FBtr0089348]
A_09_P011616	6.99297	2.80591	6.99297	up	-1.00817	-0.0117327	1.00817	down	193.944	339.27	374.838	2.64348	-0.174156	-0.162423	Detected	Detected	Detected	Detected	Detected	Detected	Detected	lola	CG12052 [Source:FlyBase;GeneId:FBgn0005630] [FBtr0089352]
A_09_P023901	-75.9627	-6.24722	75.9627	down	2.8003	1.48558	2.8003	up	3.97936	5343.23	1467.93	-6.13775	1.59505	0.10947	Not Detected	Not Detected	Detected	Detected	Detected	Detected	Detected	Mtp	CG9342 [Source:FlyBase;GeneId:FBgn0032904] [FBtr0081439]
A_09_P196920	29.7457	4.89461	29.7457	up	1.18438	0.244131	1.18438	up	747.476	416.915	358.866	4.39232	-0.258158	-0.502289	Detected	Detected	Detected	Detected	Detected	Detected	Detected	nub	CG34395 [Source:FlyBase;GeneId:FBgn0085424] [FBtr0112642]
A_09_P090060	4.05843	2.02092	4.05843	up	4.63168	2.21153	4.63168	up	133.185	2447.86	406.533	0.161554	0.352166	-1.85937	Detected	Detected	Detected	Detected	Detected	Detected	Detected	Optix	CG18455 [Source:FlyBase;GeneId:FBgn0025360] [FBtr0088865]
A_09_P043286	-14.8852	-3.8958	14.8852	down	3.15713	1.65861	3.15713	up	3.69682	995.892	290.66	-3.76993	1.78448	0.125871	Not Detected	Not Detected	Detected	Detected	Detected	Detected	Detected	pho	CG17743 [Source:FlyBase;GeneId:FBgn0002521] [FBtr0089204]
A_09_P044181	2.99717	1.5836	2.99717	up	-1.47525	-0.560963	1.47525	down	756.422	3197.76	3802.71	1.62015	-0.524415	0.0365489	Detected	Detected	Detected	Detected	Detected	Detected	Detected	Poxm	CG9610 [Source:FlyBase;GeneId:FBgn0003129] [FBtr0111026]
A_09_P168845	2.88543	1.52879	2.88543	up	10.9947	3.45873	10.9947	up	297.825	19748.8	1469.61	0.0600462	1.98999	-1.46874	Detected	Detected	Detected	Detected	Detected	Detected	Detected	Rel	CG11992 [Source:FlyBase;GeneId:FBgn0014018] [FBtr0089339]
A_09_P117300	3.86767	1.95146	3.86767	up	4.05218	2.0187	4.05218	up	208.444	3830.35	715.337	0.0909672	0.158202	-1.8605	Detected	Detected	Detected	Detected	Detected	Detected	Detected	retn	CG5403 [Source:FlyBase;GeneId:FBgn0004795] [FBtr0072073]
A_09_P002706	1.61143	0.688341	1.61143	up	3.29234	1.71911	3.29234	up	80.8027	2373.62	551.481	0.151469	1.18224	-0.536872	Detected	Detected	Detected	Detected	Detected	Detected	Detected	RunxA	CG34145 [Source:FlyBase;GeneId:FBgn0083981] [FBtr0110992]
A_09_P031656	-3.17234	-1.66555	3.17234	down	2.39269	1.25863	2.39269	up	20.9559	1412.24	462.473	-1.7391	1.18507	-0.0735577	Detected	Detected	Detected	Detected	Detected	Detected	Detected	sba	CG13598 [Source:FlyBase;GeneId:FBgn0016754] [FBtr0112888]
A_09_P104955	-4.71033	-2.23583	4.71033	down	2.2108	1.14457	2.2108	up	18.4703	1596.57	549.229	-2.19299	1.18741	0.0428422	Detected	Detected	Detected	Detected	Detected	Detected	Detected	sba	CG13598 [Source:FlyBase;GeneId:FBgn0016754] [FBtr0112888]
A_09_P066329	-29.471	-4.88122	29.471	down	4.11728	2.04169	4.11728	up	1.9634	929.638	194.934	-4.65549	2.26742	0.22573	Not Detected	Not Detected	Detected	Detected	Detected	Detected	Detected	scro	CG17594 [Source:FlyBase;GeneId:FBgn0028993] [FBtr0113751]
A_09_P044726	-1.9209	-0.941784	1.9209	down	2.97616	1.57345	2.97616	up	50.324	3591.82	909.309	-0.981304	1.53393	-0.0395196	Detected	Detected	Detected	Detected	Detected	Detected	Detected	shn	CG7734 [Source:FlyBase;GeneId:FBgn0003396] [FBtr0088101]
A_09_P004356	-4.54153	-2.18318	4.54153	down	2.85935	1.51569	2.85935	up	18.4944	2060.11	565.758	-2.37341	1.32546	-0.190231	Detected	Detected	Detected	Detected	Detected	Detected	Detected	Snoo	CG34421 [Source:FlyBase;GeneId:FBgn0085450] [FBtr0112717]

## Sheet: Expression FC-HC
Latest Gene Symbol	FBID	ProbeName	Fold change([Class I] vs [Whole Larva RNA])	Log Fold change([Class I] vs [Whole Larva RNA])	Absolute Fold change([Class I] vs [Whole Larva RNA])	Regulation([Class I] vs [Whole Larva RNA])	Fold change([Class IV] vs [Whole Larva RNA])	Log Fold change([Class IV] vs [Whole Larva RNA])	Absolute Fold change([Class IV] vs [Whole Larva RNA])	Regulation([Class IV] vs [Whole Larva RNA])	[Class I](raw)	[Class IV](raw)	[Whole Larva RNA](raw)	[Class I](normalized)	[Class IV](normalized)	[Whole Larva RNA](normalized)	C I-Sri-1.txt:gFEFlags	C I-Sri-2.txt:gFEFlags	C IV-1.txt:gFEFlags	C IV-2.txt:gFEFlags	ORR-1.txt:gFEFlags	ORR-2.txt:gFEFlags	ORR-3.txt:gFEFlags	GeneSymbol	Description	Uniquely UP in CI	Commonly UP CI and IV	Uniquely UP in CIV	Fold change([Class I] vs [Whole Larva RNA])	Fold change([Class IV] vs [Whole Larva RNA])
cnc	FBgn0262975	A_09_P041741	8.58564	3.10193	8.58564	up	44.5115	5.4761	44.5115	up	59.5133	4227.88	74.0526	0.174749	2.54893	-2.92718	Detected	Detected	Detected	Detected	Detected	Detected	Detected	cnc	The gene cap-n-collar is referred to in FlyBase by the symbol Dmel\cnc (CG43286, FBgn0262975). It is a protein_coding_gene from Drosophila melanogaster. There is experimental evidence that it has the molecular function</span>: DNA binding. There is experimental evidence that it is involved in the biological process</span>: blastoderm segmentation; maintenance of oocyte nucleus location involved i…		1		8.58564	44.5115
ftz-f1	FBgn0001078	A_09_P138120	19.0671	4.25301	19.0671	up	12.7459	3.67196	12.7459	up	1071.61	12086.4	805.545	0.824126	0.243071	-3.42889	Detected	Detected	Detected	Detected	Detected	Detected	Detected	ftz-f1	CG4059 [Source:FlyBase;GeneId:FBgn0001078] [FBtr0075086]		1		19.0671	12.7459
Rel	FBgn0014018	A_09_P168845	2.88543	1.52879	2.88543	up	10.9947	3.45873	10.9947	up	297.825	19748.8	1469.61	0.0600462	1.98999	-1.46874	Detected	Detected	Detected	Detected	Detected	Detected	Detected	Rel	CG11992 [Source:FlyBase;GeneId:FBgn0014018] [FBtr0089339]		1		2.88543	10.9947
dom	FBgn0020306	A_09_P032221	3.16517	1.66228	3.16517	up	8.02064	3.00372	8.02064	up	183.921	8056.14	775.878	0.159358	1.50079	-1.50292	Detected	Detected	Detected	Detected	Detected	Detected	Detected	dom	CG9696 [Source:FlyBase;GeneId:FBgn0020306] [FBtr0071604]		1		3.16517	8.02064
Dref	FBgn0015664	A_09_P118720	4.88767	2.28915	4.88767	up	6.63385	2.72985	6.63385	up	33.9025	357.074	55.6514	0.120479	0.561179	-2.16867	Detected	Detected	Detected	Detected	Detected	Detected	Detected	Dref	CG5838 [Source:FlyBase;GeneId:FBgn0015664] [FBtr0079889]		1		4.88767	6.63385
Optix	FBgn0025360	A_09_P090060	4.05843	2.02092	4.05843	up	4.63168	2.21153	4.63168	up	133.185	2447.86	406.533	0.161554	0.352166	-1.85937	Detected	Detected	Detected	Detected	Detected	Detected	Detected	Optix	CG18455 [Source:FlyBase;GeneId:FBgn0025360] [FBtr0088865]		1		4.05843	4.63168
retn	FBgn0004795	A_09_P117300	3.86767	1.95146	3.86767	up	4.05218	2.0187	4.05218	up	208.444	3830.35	715.337	0.0909672	0.158202	-1.8605	Detected	Detected	Detected	Detected	Detected	Detected	Detected	retn	CG5403 [Source:FlyBase;GeneId:FBgn0004795] [FBtr0072073]		1		3.86767	4.05218
CG2116	FBgn0030003	A_09_P068116	3.85566	1.94698	3.85566	up	3.45048	1.7868	3.45048	up	954.155	14972	3576.37	0.398429	0.238248	-1.54855	Detected	Detected	Detected	Detected	Detected	Detected	Detected	CG2116	CG2116 [Source:FlyBase;GeneId:FBgn0030003] [FBtr0071152]		1		3.85566	3.45048
E(spl)m8-HLH	FBgn0000591	A_09_P210880	9.97719	3.31863	9.97719	up	3.17803	1.66813	3.17803	up	34.9181	59.9228	24.7691	1.88283	0.232329	-1.4358	Detected	Detected	Detected	Detected	Detected	Not Detected	Detected	E(spl)m8-HLH	IP08964.3prime IP Drosophila melanogaster iPCR Amplified Library Drosophila melanogaster cDNA clone IP08964 3, mRNA sequence [EL879054]		1		9.97719	3.17803
CG6701	FBgn0033889	A_09_P209270	3.10187	1.63314	3.10187	up	2.79602	1.48338	2.79602	up	167.458	2538.28	689.322	0.202276	0.0525136	-1.43086	Detected	Detected	Detected	Detected	Detected	Detected	Detected	CG6701	This gene is referred to in FlyBase by the symbol Dmel\CG6701 (FBgn0033889). It is a protein_coding_gene from Drosophila melanogaster. An electronic pipeline based on InterPro domains suggests that it has the molecular function</span>: DNA binding; ATP-dependent DNA helicase activity; zinc ion binding; ATP binding. An electronic pipeline based on InterPro domains suggests that it is involved in t…		1		3.10187	2.79602
amos	FBgn0003270	A_09_P044451	13.9672	3.80397	13.9672	up	2.52014	1.3335	2.52014	up	125.81	243.29	112.571	2.4753	0.00483274	-1.32867	Detected	Detected	Detected	Detected	Detected	Detected	Detected	amos	CG10393 [Source:FlyBase;GeneId:FBgn0003270] [FBtr0081081]		1		13.9672	2.52014
Hand	FBgn0032209	A_09_P210560	4.22703	2.07964	4.22703	up	2.40104	1.26366	2.40104	up	524.508	5624.66	1823.36	0.850363	0.0343761	-1.22928	Detected	Detected	Detected	Detected	Detected	Detected	Detected	Hand	IP02188.3prime IP Drosophila melanogaster iPCR Amplified Library Drosophila melanogaster cDNA clone IP02188 3, mRNA sequence [EL870081]		1		4.22703	2.40104
foxo	FBgn0038197	A_09_P045951	40.7918	5.35021	40.7918	up	2.38531	1.25418	2.38531	up	189.436	107.727	59.1744	4.34081	0.244776	-1.0094	Detected	Detected	Detected	Detected	Detected	Detected	Detected	foxo	Drosophila melanogaster forkhead box, sub-group O (foxo), transcript variant E, mRNA [NM_001144582]		1		40.7918	2.38531
CG17912	FBgn0032600	A_09_P022816	2.32539	1.21747	2.32539	up	2.0857	1.06053	2.0857	up	166.905	2525.85	921.212	0.213403	0.0564613	-1.00407	Detected	Detected	Detected	Detected	Detected	Detected	Detected	CG17912	CG17912 [Source:FlyBase;GeneId:FBgn0032600] [FBtr0113041]		1		2.32539	2.0857
E(spl)mbeta-HLH	FBgn0002733	A_09_P043556	1.15902	0.212905	1.15902	up	11.0015	3.45963	11.0015	up	179.928	28016.4	2131.52	0.0385437	3.28527	-0.174362	Detected	Detected	Detected	Detected	Detected	Detected	Detected	HLHmbeta	CG14548 [Source:FlyBase;GeneId:FBgn0002733] [FBtr0084982]			1	1.15902	11.0015
ara	FBgn0015904	A_09_P031356	-1.91252	-0.935478	1.91252	down	4.24599	2.0861	4.24599	up	18.8207	1274.27	240.161	-0.982064	2.03951	-0.0465857	Detected	Detected	Detected	Detected	Detected	Detected	Detected	ara	CG10571 [Source:FlyBase;GeneId:FBgn0015904] [FBtr0075908]			1	-1.91252	4.24599
scro	FBgn0028993	A_09_P066329	-29.471	-4.88122	29.471	down	4.11728	2.04169	4.11728	up	1.9634	929.638	194.934	-4.65549	2.26742	0.22573	Not Detected	Not Detected	Detected	Detected	Detected	Detected	Detected	scro	CG17594 [Source:FlyBase;GeneId:FBgn0028993] [FBtr0113751]			1	-29.471	4.11728
Hmx	FBgn0264005	A_09_P210835	1.35003	0.432989	1.35003	up	3.44699	1.78534	3.44699	up	107.766	4328.89	949.568	0.0839543	1.4363	-0.349035	Detected	Detected	Detected	Detected	Detected	Detected	Detected	Hmx	CG34419 [Source:FlyBase;GeneId:FBgn0085448] [FBtr0273220]			1	1.35003	3.44699
RunxA	FBgn0083981	A_09_P002706	1.61143	0.688341	1.61143	up	3.29234	1.71911	3.29234	up	80.8027	2373.62	551.481	0.151469	1.18224	-0.536872	Detected	Detected	Detected	Detected	Detected	Detected	Detected	RunxA	CG34145 [Source:FlyBase;GeneId:FBgn0083981] [FBtr0110992]			1	1.61143	3.29234
pho	FBgn0002521	A_09_P043286	-14.8852	-3.8958	14.8852	down	3.15713	1.65861	3.15713	up	3.69682	995.892	290.66	-3.76993	1.78448	0.125871	Not Detected	Not Detected	Detected	Detected	Detected	Detected	Detected	pho	CG17743 [Source:FlyBase;GeneId:FBgn0002521] [FBtr0089204]			1	-14.8852	3.15713
shn	FBgn0003396	A_09_P044726	-1.9209	-0.941784	1.9209	down	2.97616	1.57345	2.97616	up	50.324	3591.82	909.309	-0.981304	1.53393	-0.0395196	Detected	Detected	Detected	Detected	Detected	Detected	Detected	shn	CG7734 [Source:FlyBase;GeneId:FBgn0003396] [FBtr0088101]			1	-1.9209	2.97616
Snoo	FBgn0085450	A_09_P004356	-4.54153	-2.18318	4.54153	down	2.85935	1.51569	2.85935	up	18.4944	2060.11	565.758	-2.37341	1.32546	-0.190231	Detected	Detected	Detected	Detected	Detected	Detected	Detected	Snoo	CG34421 [Source:FlyBase;GeneId:FBgn0085450] [FBtr0112717]			1	-4.54153	2.85935
Mtp	FBgn0032904	A_09_P023901	-75.9627	-6.24722	75.9627	down	2.8003	1.48558	2.8003	up	3.97936	5343.23	1467.93	-6.13775	1.59505	0.10947	Not Detected	Not Detected	Detected	Detected	Detected	Detected	Detected	Mtp	CG9342 [Source:FlyBase;GeneId:FBgn0032904] [FBtr0081439]			1	-75.9627	2.8003
Gnf1	FBgn0004913	A_09_P011336	-55.8253	-5.80285	55.8253	down	2.70613	1.43623	2.70613	up	6.95028	7199.44	2411.75	-5.62715	1.61192	0.175694	Not Detected	Not Detected	Detected	Detected	Detected	Detected	Detected	Gnf1	CG1119 [Source:FlyBase;GeneId:FBgn0004913] [FBtr0100159]			1	-55.8253	2.70613
CG9705	FBgn0036661	A_09_P033746	-1.17289	-0.230062	1.17289	down	2.62399	1.39176	2.62399	up	220.047	11582.3	3749.19	-0.179368	1.44246	0.0506938	Detected	Detected	Detected	Detected	Detected	Detected	Detected	CG9705	CG9705 [Source:FlyBase;GeneId:FBgn0036661] [FBtr0075325]			1	-1.17289	2.62399
cwo	FBgn0259938	A_09_P073486	-3.96584	-1.98763	3.96584	down	2.51931	1.33303	2.51931	up	11.7513	808.683	278.15	-2.05188	1.26878	-0.0642527	Detected	Detected	Detected	Detected	Detected	Detected	Detected	cwo	CG17100 [Source:FlyBase;GeneId:FBgn0259938] [FBtr0082246]			1	-3.96584	2.51931
CG8765	FBgn0036900	A_09_P034716	-6.57236	-2.71641	6.57236	down	2.4018	1.26412	2.4018	up	8.78918	883.902	325.504	-2.69518	1.28535	0.0212337	Not Detected	Not Detected	Detected	Detected	Detected	Detected	Detected	CG8765	CG8765 [Source:FlyBase;GeneId:FBgn0036900] [FBtr0089597]			1	-6.57236	2.4018
sba	FBgn0016754	A_09_P031656	-3.17234	-1.66555	3.17234	down	2.39269	1.25863	2.39269	up	20.9559	1412.24	462.473	-1.7391	1.18507	-0.0735577	Detected	Detected	Detected	Detected	Detected	Detected	Detected	sba	CG13598 [Source:FlyBase;GeneId:FBgn0016754] [FBtr0112888]			1	-3.94134	2.30175
ci	FBgn0004859	A_09_P011141	-15.6092	-3.96432	15.6092	down	2.29421	1.198	2.29421	up	15.2001	4481.72	1489.68	-3.97498	1.18734	-0.0106621	Detected	Detected	Detected	Detected	Detected	Detected	Detected	ci	CG2125 [Source:FlyBase;GeneId:FBgn0004859] [FBtr0089178]			1	-15.6092	2.29421
ash2	FBgn0000139	A_09_P041356	-2.88983	-1.53098	2.88983	down	2.13195	1.09217	2.13195	up	52.0352	4085.88	1485.81	-1.55664	1.06652	-0.0256519	Detected	Detected	Detected	Detected	Detected	Detected	Detected	ash2	CG6677 [Source:FlyBase;GeneId:FBgn0000139] [FBtr0084660]			1	-2.88983	2.13195
kay	FBgn0001297	A_09_P042941	1.16021	0.21439	1.16021	up	2.09765	1.06878	2.09765	up	435.017	14132.8	5969.83	0.023736	0.878122	-0.190654	Detected	Detected	Detected	Detected	Detected	Detected	Detected	kay	CG33956 [Source:FlyBase;GeneId:FBgn0001297] [FBtr0099989]			1	1.16021	2.09765
br	FBgn0000210	A_09_P171115	10.8212	3.43579	10.8212	up	1.92454	0.944512	1.92454	up	3378.23	8885.11	4050.11	2.6263	0.135022	-0.80949	Detected	Detected	Detected	Detected	Detected	Detected	Detected	br	CG11491 [Source:FlyBase;GeneId:FBgn0000210] [FBtr0070263]	1			10.8212	1.92454
chn	FBgn0015371	A_09_P030776	6.28697	2.65237	6.28697	up	1.66118	0.732212	1.66118	up	155.982	558.4	322.664	2.06113	0.140974	-0.591238	Detected	Detected	Detected	Detected	Detected	Detected	Detected	chn	CG11798 [Source:FlyBase;GeneId:FBgn0015371] [FBtr0111007]	1			6.28697	1.66118
bcd	FBgn0000166	A_09_P051721	6.00449	2.58604	6.00449	up	1.53859	0.621611	1.53859	up	411.464	1916.4	971.409	1.98287	0.0184402	-0.603171	Detected	Detected	Detected	Detected	Detected	Detected	Detected	bcd	CG1034 [Source:FlyBase;GeneId:FBgn0000166] [FBtr0081666]	1			6.00449	1.53859
CG11398	FBgn0040366	A_09_P062861	5.7522	2.52411	5.7522	up	1.40574	0.49133	1.40574	up	436.855	1967.27	1086.14	2.18273	0.149949	-0.341381	Detected	Detected	Detected	Detected	Detected	Detected	Detected	CG11398	CG11398 [Source:FlyBase;GeneId:FBgn0040366] [FBtr0070250]	1			5.7522	1.40574
jim	FBgn0027339	A_09_P166565	3.16573	1.66254	3.16573	up	1.36375	0.447575	1.36375	up	193.733	1382.16	816.216	1.34859	0.133627	-0.313948	Detected	Detected	Detected	Detected	Detected	Detected	Detected	jim	The gene jim is referred to in FlyBase by the symbol Dmel\jim (CG11352, FBgn0027339). It is a protein_coding_gene from Drosophila melanogaster. Based on sequence similarity, it is predicted to have molecular function</span>: transcription factor activity. There is experimental evidence that it is involved in the biological process</span>: regulation of chromatin silencing. 34 alleles are reported…	1			3.16573	1.36375
CG10431	FBgn0032730	A_09_P023306	4.07865	2.02809	4.07865	up	1.33527	0.41713	1.33527	up	1365.82	7851.54	4915.51	1.68844	0.0774775	-0.339653	Detected	Detected	Detected	Detected	Detected	Detected	Detected	CG10431	CG10431 [Source:FlyBase;GeneId:FBgn0032730] [FBtr0081134]	1			4.07865	1.33527
nub	FBgn0085424	A_09_P196920	29.7457	4.89461	29.7457	up	1.18438	0.244131	1.18438	up	747.476	416.915	358.866	4.39232	-0.258158	-0.502289	Detected	Detected	Detected	Detected	Detected	Detected	Detected	nub	CG34395 [Source:FlyBase;GeneId:FBgn0085424] [FBtr0112642]	1			29.7457	1.18438
lola	FBgn0005630	A_09_P145385	4.65482	2.21873	4.65482	up	1.68455	0.75236	1.68455	up	2842.81	15653	8278.14	1.55603	0.0896616	-0.662698	Detected	Detected	Detected	Detected	Detected	Detected	Detected	lola	CG12052 [Source:FlyBase;GeneId:FBgn0005630] [FBtr0089348]	1			5.8239	0.33819
Poxm	FBgn0003129	A_09_P044181	2.99717	1.5836	2.99717	up	-1.47525	-0.560963	1.47525	down	756.422	3197.76	3802.71	1.62015	-0.524415	0.0365489	Detected	Detected	Detected	Detected	Detected	Detected	Detected	Poxm	CG9610 [Source:FlyBase;GeneId:FBgn0003129] [FBtr0111026]	1			2.99717	-1.47525
CG14200	FBgn0031023	A_09_P203280	4.89856	2.29236	4.89856	up	-5.97082	-2.57793	5.97082	down	527.329	213.235	1602.02	2.56963	-2.30065	0.277276	Detected	Detected	Detected	Detected	Detected	Detected	Detected	CG14200	CG14200 [Source:FlyBase;GeneId:FBgn0031023] [FBtr0074721]	1			4.89856	-5.97082

## Sheet: Final-HC
Latest Gene Symbol	FBID	ProbeName	Fold change([Class I] vs [Whole Larva RNA])	Log Fold change([Class I] vs [Whole Larva RNA])	Absolute Fold change([Class I] vs [Whole Larva RNA])	Regulation([Class I] vs [Whole Larva RNA])	Fold change([Class IV] vs [Whole Larva RNA])	Log Fold change([Class IV] vs [Whole Larva RNA])	Absolute Fold change([Class IV] vs [Whole Larva RNA])	Regulation([Class IV] vs [Whole Larva RNA])	[Class I](raw)	[Class IV](raw)	[Whole Larva RNA](raw)	[Class I](normalized)	[Class IV](normalized)	[Whole Larva RNA](normalized)	C I-Sri-1.txt:gFEFlags	C I-Sri-2.txt:gFEFlags	C IV-1.txt:gFEFlags	C IV-2.txt:gFEFlags	ORR-1.txt:gFEFlags	ORR-2.txt:gFEFlags	ORR-3.txt:gFEFlags	GeneSymbol	Description	Uniquely UP in CI	Commonly UP CI and IV	Uniquely UP in CIV	Fold change([Class I] vs [Whole Larva RNA])	Fold change([Class IV] vs [Whole Larva RNA])
cnc	FBgn0262975	A_09_P041741	8.58564	3.10193	8.58564	up	44.5115	5.4761	44.5115	up	59.5133	4227.88	74.0526	0.174749	2.54893	-2.92718	Detected	Detected	Detected	Detected	Detected	Detected	Detected	cnc	The gene cap-n-collar is referred to in FlyBase by the symbol Dmel\cnc (CG43286, FBgn0262975). It is a protein_coding_gene from Drosophila melanogaster. There is experimental evidence that it has the molecular function</span>: DNA binding. There is experimental evidence that it is involved in the biological process</span>: blastoderm segmentation; maintenance of oocyte nucleus location involved i…		1		8.58564	44.5115
ftz-f1	FBgn0001078	A_09_P138120	19.0671	4.25301	19.0671	up	12.7459	3.67196	12.7459	up	1071.61	12086.4	805.545	0.824126	0.243071	-3.42889	Detected	Detected	Detected	Detected	Detected	Detected	Detected	ftz-f1	CG4059 [Source:FlyBase;GeneId:FBgn0001078] [FBtr0075086]		1		19.0671	12.7459
Rel	FBgn0014018	A_09_P168845	2.88543	1.52879	2.88543	up	10.9947	3.45873	10.9947	up	297.825	19748.8	1469.61	0.0600462	1.98999	-1.46874	Detected	Detected	Detected	Detected	Detected	Detected	Detected	Rel	CG11992 [Source:FlyBase;GeneId:FBgn0014018] [FBtr0089339]		1		2.88543	10.9947
dom	FBgn0020306	A_09_P032221	3.16517	1.66228	3.16517	up	8.02064	3.00372	8.02064	up	183.921	8056.14	775.878	0.159358	1.50079	-1.50292	Detected	Detected	Detected	Detected	Detected	Detected	Detected	dom	CG9696 [Source:FlyBase;GeneId:FBgn0020306] [FBtr0071604]		1		3.16517	8.02064
Dref	FBgn0015664	A_09_P118720	4.88767	2.28915	4.88767	up	6.63385	2.72985	6.63385	up	33.9025	357.074	55.6514	0.120479	0.561179	-2.16867	Detected	Detected	Detected	Detected	Detected	Detected	Detected	Dref	CG5838 [Source:FlyBase;GeneId:FBgn0015664] [FBtr0079889]		1		4.88767	6.63385
Optix	FBgn0025360	A_09_P090060	4.05843	2.02092	4.05843	up	4.63168	2.21153	4.63168	up	133.185	2447.86	406.533	0.161554	0.352166	-1.85937	Detected	Detected	Detected	Detected	Detected	Detected	Detected	Optix	CG18455 [Source:FlyBase;GeneId:FBgn0025360] [FBtr0088865]		1		4.05843	4.63168
retn	FBgn0004795	A_09_P117300	3.86767	1.95146	3.86767	up	4.05218	2.0187	4.05218	up	208.444	3830.35	715.337	0.0909672	0.158202	-1.8605	Detected	Detected	Detected	Detected	Detected	Detected	Detected	retn	CG5403 [Source:FlyBase;GeneId:FBgn0004795] [FBtr0072073]		1		3.86767	4.05218
CG2116	FBgn0030003	A_09_P068116	3.85566	1.94698	3.85566	up	3.45048	1.7868	3.45048	up	954.155	14972	3576.37	0.398429	0.238248	-1.54855	Detected	Detected	Detected	Detected	Detected	Detected	Detected	CG2116	CG2116 [Source:FlyBase;GeneId:FBgn0030003] [FBtr0071152]		1		3.85566	3.45048
E(spl)m8-HLH	FBgn0000591	A_09_P210880	9.97719	3.31863	9.97719	up	3.17803	1.66813	3.17803	up	34.9181	59.9228	24.7691	1.88283	0.232329	-1.4358	Detected	Detected	Detected	Detected	Detected	Not Detected	Detected	E(spl)m8-HLH	IP08964.3prime IP Drosophila melanogaster iPCR Amplified Library Drosophila melanogaster cDNA clone IP08964 3, mRNA sequence [EL879054]		1		9.97719	3.17803
CG6701	FBgn0033889	A_09_P209270	3.10187	1.63314	3.10187	up	2.79602	1.48338	2.79602	up	167.458	2538.28	689.322	0.202276	0.0525136	-1.43086	Detected	Detected	Detected	Detected	Detected	Detected	Detected	CG6701	This gene is referred to in FlyBase by the symbol Dmel\CG6701 (FBgn0033889). It is a protein_coding_gene from Drosophila melanogaster. An electronic pipeline based on InterPro domains suggests that it has the molecular function</span>: DNA binding; ATP-dependent DNA helicase activity; zinc ion binding; ATP binding. An electronic pipeline based on InterPro domains suggests that it is involved in t…		1		3.10187	2.79602
amos	FBgn0003270	A_09_P044451	13.9672	3.80397	13.9672	up	2.52014	1.3335	2.52014	up	125.81	243.29	112.571	2.4753	0.00483274	-1.32867	Detected	Detected	Detected	Detected	Detected	Detected	Detected	amos	CG10393 [Source:FlyBase;GeneId:FBgn0003270] [FBtr0081081]		1		13.9672	2.52014
Hand	FBgn0032209	A_09_P210560	4.22703	2.07964	4.22703	up	2.40104	1.26366	2.40104	up	524.508	5624.66	1823.36	0.850363	0.0343761	-1.22928	Detected	Detected	Detected	Detected	Detected	Detected	Detected	Hand	IP02188.3prime IP Drosophila melanogaster iPCR Amplified Library Drosophila melanogaster cDNA clone IP02188 3, mRNA sequence [EL870081]		1		4.22703	2.40104
foxo	FBgn0038197	A_09_P045951	40.7918	5.35021	40.7918	up	2.38531	1.25418	2.38531	up	189.436	107.727	59.1744	4.34081	0.244776	-1.0094	Detected	Detected	Detected	Detected	Detected	Detected	Detected	foxo	Drosophila melanogaster forkhead box, sub-group O (foxo), transcript variant E, mRNA [NM_001144582]		1		40.7918	2.38531
CG17912	FBgn0032600	A_09_P022816	2.32539	1.21747	2.32539	up	2.0857	1.06053	2.0857	up	166.905	2525.85	921.212	0.213403	0.0564613	-1.00407	Detected	Detected	Detected	Detected	Detected	Detected	Detected	CG17912	CG17912 [Source:FlyBase;GeneId:FBgn0032600] [FBtr0113041]		1		2.32539	2.0857
E(spl)mbeta-HLH	FBgn0002733	A_09_P043556	1.15902	0.212905	1.15902	up	11.0015	3.45963	11.0015	up	179.928	28016.4	2131.52	0.0385437	3.28527	-0.174362	Detected	Detected	Detected	Detected	Detected	Detected	Detected	HLHmbeta	CG14548 [Source:FlyBase;GeneId:FBgn0002733] [FBtr0084982]			1	1.15902	11.0015
ara	FBgn0015904	A_09_P031356	-1.91252	-0.935478	1.91252	down	4.24599	2.0861	4.24599	up	18.8207	1274.27	240.161	-0.982064	2.03951	-0.0465857	Detected	Detected	Detected	Detected	Detected	Detected	Detected	ara	CG10571 [Source:FlyBase;GeneId:FBgn0015904] [FBtr0075908]			1	-1.91252	4.24599
Hmx	FBgn0264005	A_09_P210835	1.35003	0.432989	1.35003	up	3.44699	1.78534	3.44699	up	107.766	4328.89	949.568	0.0839543	1.4363	-0.349035	Detected	Detected	Detected	Detected	Detected	Detected	Detected	Hmx	CG34419 [Source:FlyBase;GeneId:FBgn0085448] [FBtr0273220]			1	1.35003	3.44699
RunxA	FBgn0083981	A_09_P002706	1.61143	0.688341	1.61143	up	3.29234	1.71911	3.29234	up	80.8027	2373.62	551.481	0.151469	1.18224	-0.536872	Detected	Detected	Detected	Detected	Detected	Detected	Detected	RunxA	CG34145 [Source:FlyBase;GeneId:FBgn0083981] [FBtr0110992]			1	1.61143	3.29234
shn	FBgn0003396	A_09_P044726	-1.9209	-0.941784	1.9209	down	2.97616	1.57345	2.97616	up	50.324	3591.82	909.309	-0.981304	1.53393	-0.0395196	Detected	Detected	Detected	Detected	Detected	Detected	Detected	shn	CG7734 [Source:FlyBase;GeneId:FBgn0003396] [FBtr0088101]			1	-1.9209	2.97616
Snoo	FBgn0085450	A_09_P004356	-4.54153	-2.18318	4.54153	down	2.85935	1.51569	2.85935	up	18.4944	2060.11	565.758	-2.37341	1.32546	-0.190231	Detected	Detected	Detected	Detected	Detected	Detected	Detected	Snoo	CG34421 [Source:FlyBase;GeneId:FBgn0085450] [FBtr0112717]			1	-4.54153	2.85935
CG9705	FBgn0036661	A_09_P033746	-1.17289	-0.230062	1.17289	down	2.62399	1.39176	2.62399	up	220.047	11582.3	3749.19	-0.179368	1.44246	0.0506938	Detected	Detected	Detected	Detected	Detected	Detected	Detected	CG9705	CG9705 [Source:FlyBase;GeneId:FBgn0036661] [FBtr0075325]			1	-1.17289	2.62399
cwo	FBgn0259938	A_09_P073486	-3.96584	-1.98763	3.96584	down	2.51931	1.33303	2.51931	up	11.7513	808.683	278.15	-2.05188	1.26878	-0.0642527	Detected	Detected	Detected	Detected	Detected	Detected	Detected	cwo	CG17100 [Source:FlyBase;GeneId:FBgn0259938] [FBtr0082246]			1	-3.96584	2.51931
sba	FBgn0016754	A_09_P031656	-3.17234	-1.66555	3.17234	down	2.39269	1.25863	2.39269	up	20.9559	1412.24	462.473	-1.7391	1.18507	-0.0735577	Detected	Detected	Detected	Detected	Detected	Detected	Detected	sba	CG13598 [Source:FlyBase;GeneId:FBgn0016754] [FBtr0112888]			1	-3.94134	2.30175
ci	FBgn0004859	A_09_P011141	-15.6092	-3.96432	15.6092	down	2.29421	1.198	2.29421	up	15.2001	4481.72	1489.68	-3.97498	1.18734	-0.0106621	Detected	Detected	Detected	Detected	Detected	Detected	Detected	ci	CG2125 [Source:FlyBase;GeneId:FBgn0004859] [FBtr0089178]			1	-15.6092	2.29421
ash2	FBgn0000139	A_09_P041356	-2.88983	-1.53098	2.88983	down	2.13195	1.09217	2.13195	up	52.0352	4085.88	1485.81	-1.55664	1.06652	-0.0256519	Detected	Detected	Detected	Detected	Detected	Detected	Detected	ash2	CG6677 [Source:FlyBase;GeneId:FBgn0000139] [FBtr0084660]			1	-2.88983	2.13195
kay	FBgn0001297	A_09_P042941	1.16021	0.21439	1.16021	up	2.09765	1.06878	2.09765	up	435.017	14132.8	5969.83	0.023736	0.878122	-0.190654	Detected	Detected	Detected	Detected	Detected	Detected	Detected	kay	CG33956 [Source:FlyBase;GeneId:FBgn0001297] [FBtr0099989]			1	1.16021	2.09765
CG8765	FBgn0036900	A_09_P034716	-6.57236	-2.71641	6.57236	down	2.4018	1.26412	2.4018	up	8.78918	883.902	325.504	-2.69518	1.28535	0.0212337	Not Detected	Not Detected	Detected	Detected	Detected	Detected	Detected	CG8765	CG8765 [Source:FlyBase;GeneId:FBgn0036900] [FBtr0089597]			1	-6.57236	2.4018
Mtp	FBgn0032904	A_09_P023901	-75.9627	-6.24722	75.9627	down	2.8003	1.48558	2.8003	up	3.97936	5343.23	1467.93	-6.13775	1.59505	0.10947	Not Detected	Not Detected	Detected	Detected	Detected	Detected	Detected	Mtp	CG9342 [Source:FlyBase;GeneId:FBgn0032904] [FBtr0081439]			1	-75.9627	2.8003
pho	FBgn0002521	A_09_P043286	-14.8852	-3.8958	14.8852	down	3.15713	1.65861	3.15713	up	3.69682	995.892	290.66	-3.76993	1.78448	0.125871	Not Detected	Not Detected	Detected	Detected	Detected	Detected	Detected	pho	CG17743 [Source:FlyBase;GeneId:FBgn0002521] [FBtr0089204]			1	-14.8852	3.15713
Gnf1	FBgn0004913	A_09_P011336	-55.8253	-5.80285	55.8253	down	2.70613	1.43623	2.70613	up	6.95028	7199.44	2411.75	-5.62715	1.61192	0.175694	Not Detected	Not Detected	Detected	Detected	Detected	Detected	Detected	Gnf1	CG1119 [Source:FlyBase;GeneId:FBgn0004913] [FBtr0100159]			1	-55.8253	2.70613
scro	FBgn0028993	A_09_P066329	-29.471	-4.88122	29.471	down	4.11728	2.04169	4.11728	up	1.9634	929.638	194.934	-4.65549	2.26742	0.22573	Not Detected	Not Detected	Detected	Detected	Detected	Detected	Detected	scro	CG17594 [Source:FlyBase;GeneId:FBgn0028993] [FBtr0113751]			1	-29.471	4.11728
br	FBgn0000210	A_09_P171115	10.8212	3.43579	10.8212	up	1.92454	0.944512	1.92454	up	3378.23	8885.11	4050.11	2.6263	0.135022	-0.80949	Detected	Detected	Detected	Detected	Detected	Detected	Detected	br	CG11491 [Source:FlyBase;GeneId:FBgn0000210] [FBtr0070263]	1			10.8212	1.92454
chn	FBgn0015371	A_09_P030776	6.28697	2.65237	6.28697	up	1.66118	0.732212	1.66118	up	155.982	558.4	322.664	2.06113	0.140974	-0.591238	Detected	Detected	Detected	Detected	Detected	Detected	Detected	chn	CG11798 [Source:FlyBase;GeneId:FBgn0015371] [FBtr0111007]	1			6.28697	1.66118
CG11398	FBgn0040366	A_09_P062861	5.7522	2.52411	5.7522	up	1.40574	0.49133	1.40574	up	436.855	1967.27	1086.14	2.18273	0.149949	-0.341381	Detected	Detected	Detected	Detected	Detected	Detected	Detected	CG11398	CG11398 [Source:FlyBase;GeneId:FBgn0040366] [FBtr0070250]	1			5.7522	1.40574
jim	FBgn0027339	A_09_P166565	3.16573	1.66254	3.16573	up	1.36375	0.447575	1.36375	up	193.733	1382.16	816.216	1.34859	0.133627	-0.313948	Detected	Detected	Detected	Detected	Detected	Detected	Detected	jim	The gene jim is referred to in FlyBase by the symbol Dmel\jim (CG11352, FBgn0027339). It is a protein_coding_gene from Drosophila melanogaster. Based on sequence similarity, it is predicted to have molecular function</span>: transcription factor activity. There is experimental evidence that it is involved in the biological process</span>: regulation of chromatin silencing. 34 alleles are reported…	1			3.16573	1.36375
CG10431	FBgn0032730	A_09_P023306	4.07865	2.02809	4.07865	up	1.33527	0.41713	1.33527	up	1365.82	7851.54	4915.51	1.68844	0.0774775	-0.339653	Detected	Detected	Detected	Detected	Detected	Detected	Detected	CG10431	CG10431 [Source:FlyBase;GeneId:FBgn0032730] [FBtr0081134]	1			4.07865	1.33527
nub	FBgn0085424	A_09_P196920	29.7457	4.89461	29.7457	up	1.18438	0.244131	1.18438	up	747.476	416.915	358.866	4.39232	-0.258158	-0.502289	Detected	Detected	Detected	Detected	Detected	Detected	Detected	nub	CG34395 [Source:FlyBase;GeneId:FBgn0085424] [FBtr0112642]	1			29.7457	1.18438
lola	FBgn0005630	A_09_P145385	4.65482	2.21873	4.65482	up	1.68455	0.75236	1.68455	up	2842.81	15653	8278.14	1.55603	0.0896616	-0.662698	Detected	Detected	Detected	Detected	Detected	Detected	Detected	lola	CG12052 [Source:FlyBase;GeneId:FBgn0005630] [FBtr0089348]	1			5.8239	0.33819
Poxm	FBgn0003129	A_09_P044181	2.99717	1.5836	2.99717	up	-1.47525	-0.560963	1.47525	down	756.422	3197.76	3802.71	1.62015	-0.524415	0.0365489	Detected	Detected	Detected	Detected	Detected	Detected	Detected	Poxm	CG9610 [Source:FlyBase;GeneId:FBgn0003129] [FBtr0111026]	1			2.99717	-1.47525
CG14200	FBgn0031023	A_09_P203280	4.89856	2.29236	4.89856	up	-5.97082	-2.57793	5.97082	down	527.329	213.235	1602.02	2.56963	-2.30065	0.277276	Detected	Detected	Detected	Detected	Detected	Detected	Detected	CG14200	CG14200 [Source:FlyBase;GeneId:FBgn0031023] [FBtr0074721]	1			4.89856	-5.97082

## Sheet: Expression-Phenotype comparison
							Microarray Fold Change			Phenotypic in atleast 2 independent RNAi lines (P<=0.05)?
Latest Gene Symbol	FBID	ProbeName	Description	Uniquely UP in CI	Commonly UP CI and IV	Uniquely UP in CIV	Fold change([Class I] vs [Whole Larva RNA])	Fold change([Class IV] vs [Whole Larva RNA])		ddaD	ddaE	vpda	ddaC	v'ada	vdaB
cnc	FBgn0262975	A_09_P041741	The gene cap-n-collar is referred to in FlyBase by the symbol Dmel\cnc (CG43286, FBgn0262975). It is a protein_coding_gene from Drosophila melanogaster. There is experimental evidence that it has the molecular function</span>: DNA binding. There is experimental evidence that it is involved in the biological process</span>: blastoderm segmentation; maintenance of oocyte nucleus location involved i…		1		8.58564	44.5115		1		1	1	1
ftz-f1	FBgn0001078	A_09_P138120	CG4059 [Source:FlyBase;GeneId:FBgn0001078] [FBtr0075086]		1		19.0671	12.7459		1			1	1
Rel	FBgn0014018	A_09_P168845	CG11992 [Source:FlyBase;GeneId:FBgn0014018] [FBtr0089339]		1		2.88543	10.9947						1
dom	FBgn0020306	A_09_P032221	CG9696 [Source:FlyBase;GeneId:FBgn0020306] [FBtr0071604]		1		3.16517	8.02064		1			1	1	1
Dref	FBgn0015664	A_09_P118720	CG5838 [Source:FlyBase;GeneId:FBgn0015664] [FBtr0079889]		1		4.88767	6.63385		1			1	1
Optix	FBgn0025360	A_09_P090060	CG18455 [Source:FlyBase;GeneId:FBgn0025360] [FBtr0088865]		1		4.05843	4.63168					1		1
retn	FBgn0004795	A_09_P117300	CG5403 [Source:FlyBase;GeneId:FBgn0004795] [FBtr0072073]		1		3.86767	4.05218					1	1
CG2116	FBgn0030003	A_09_P068116	CG2116 [Source:FlyBase;GeneId:FBgn0030003] [FBtr0071152]		1		3.85566	3.45048					1	1	1
E(spl)m8-HLH	FBgn0000591	A_09_P210880	IP08964.3prime IP Drosophila melanogaster iPCR Amplified Library Drosophila melanogaster cDNA clone IP08964 3, mRNA sequence [EL879054]		1		9.97719	3.17803					1	1	1
CG6701	FBgn0033889	A_09_P209270	This gene is referred to in FlyBase by the symbol Dmel\CG6701 (FBgn0033889). It is a protein_coding_gene from Drosophila melanogaster. An electronic pipeline based on InterPro domains suggests that it has the molecular function</span>: DNA binding; ATP-dependent DNA helicase activity; zinc ion binding; ATP binding. An electronic pipeline based on InterPro domains suggests that it is involved in t…		1		3.10187	2.79602		1			1
amos	FBgn0003270	A_09_P044451	CG10393 [Source:FlyBase;GeneId:FBgn0003270] [FBtr0081081]		1		13.9672	2.52014					1
Hand	FBgn0032209	A_09_P210560	IP02188.3prime IP Drosophila melanogaster iPCR Amplified Library Drosophila melanogaster cDNA clone IP02188 3, mRNA sequence [EL870081]		1		4.22703	2.40104					1	1
foxo	FBgn0038197	A_09_P045951	Drosophila melanogaster forkhead box, sub-group O (foxo), transcript variant E, mRNA [NM_001144582]		1		40.7918	2.38531		1			1	1
CG17912	FBgn0032600	A_09_P022816	CG17912 [Source:FlyBase;GeneId:FBgn0032600] [FBtr0113041]		1		2.32539	2.0857							1
E(spl)mbeta-HLH	FBgn0002733	A_09_P043556	CG14548 [Source:FlyBase;GeneId:FBgn0002733] [FBtr0084982]			1	1.15902	11.0015
ara	FBgn0015904	A_09_P031356	CG10571 [Source:FlyBase;GeneId:FBgn0015904] [FBtr0075908]			1	-1.91252	4.24599		1			1	1
Hmx	FBgn0264005	A_09_P210835	CG34419 [Source:FlyBase;GeneId:FBgn0085448] [FBtr0273220]			1	1.35003	3.44699
RunxA	FBgn0083981	A_09_P002706	CG34145 [Source:FlyBase;GeneId:FBgn0083981] [FBtr0110992]			1	1.61143	3.29234					1	1
shn	FBgn0003396	A_09_P044726	CG7734 [Source:FlyBase;GeneId:FBgn0003396] [FBtr0088101]			1	-1.9209	2.97616		1			1	1
Snoo	FBgn0085450	A_09_P004356	CG34421 [Source:FlyBase;GeneId:FBgn0085450] [FBtr0112717]			1	-4.54153	2.85935					1	1	1
CG9705	FBgn0036661	A_09_P033746	CG9705 [Source:FlyBase;GeneId:FBgn0036661] [FBtr0075325]			1	-1.17289	2.62399					1	1	1
cwo	FBgn0259938	A_09_P073486	CG17100 [Source:FlyBase;GeneId:FBgn0259938] [FBtr0082246]			1	-3.96584	2.51931		1			1	1	1
sba	FBgn0016754	A_09_P031656	CG13598 [Source:FlyBase;GeneId:FBgn0016754] [FBtr0112888]			1	-3.94134	2.30175
ci	FBgn0004859	A_09_P011141	CG2125 [Source:FlyBase;GeneId:FBgn0004859] [FBtr0089178]			1	-15.6092	2.29421		1			1	1	1
ash2	FBgn0000139	A_09_P041356	CG6677 [Source:FlyBase;GeneId:FBgn0000139] [FBtr0084660]			1	-2.88983	2.13195					1	1
kay	FBgn0001297	A_09_P042941	CG33956 [Source:FlyBase;GeneId:FBgn0001297] [FBtr0099989]			1	1.16021	2.09765		1	1		1	1	1
CG8765	FBgn0036900	A_09_P034716	CG8765 [Source:FlyBase;GeneId:FBgn0036900] [FBtr0089597]			1	-6.57236	2.4018		1			1	1	1
Mtp	FBgn0032904	A_09_P023901	CG9342 [Source:FlyBase;GeneId:FBgn0032904] [FBtr0081439]			1	-75.9627	2.8003					1
pho	FBgn0002521	A_09_P043286	CG17743 [Source:FlyBase;GeneId:FBgn0002521] [FBtr0089204]			1	-14.8852	3.15713		1			1	1
Gnf1	FBgn0004913	A_09_P011336	CG1119 [Source:FlyBase;GeneId:FBgn0004913] [FBtr0100159]			1	-55.8253	2.70613		1			1
scro	FBgn0028993	A_09_P066329	CG17594 [Source:FlyBase;GeneId:FBgn0028993] [FBtr0113751]			1	-29.471	4.11728		1			1		1
br	FBgn0000210	A_09_P171115	CG11491 [Source:FlyBase;GeneId:FBgn0000210] [FBtr0070263]	1			10.8212	1.92454					1
chn	FBgn0015371	A_09_P030776	CG11798 [Source:FlyBase;GeneId:FBgn0015371] [FBtr0111007]	1			6.28697	1.66118					1	1	1
CG11398	FBgn0040366	A_09_P062861	CG11398 [Source:FlyBase;GeneId:FBgn0040366] [FBtr0070250]	1			5.7522	1.40574		1			1
jim	FBgn0027339	A_09_P166565	The gene jim is referred to in FlyBase by the symbol Dmel\jim (CG11352, FBgn0027339). It is a protein_coding_gene from Drosophila melanogaster. Based on sequence similarity, it is predicted to have molecular function</span>: transcription factor activity. There is experimental evidence that it is involved in the biological process</span>: regulation of chromatin silencing. 34 alleles are reported…	1			3.16573	1.36375					1
CG10431	FBgn0032730	A_09_P023306	CG10431 [Source:FlyBase;GeneId:FBgn0032730] [FBtr0081134]	1			4.07865	1.33527		1			1
nub	FBgn0085424	A_09_P196920	CG34395 [Source:FlyBase;GeneId:FBgn0085424] [FBtr0112642]	1			29.7457	1.18438					1
lola	FBgn0005630	A_09_P145385	CG12052 [Source:FlyBase;GeneId:FBgn0005630] [FBtr0089348]	1			5.8239	0.33819		1	1		1	1	1
Poxm	FBgn0003129	A_09_P044181	CG9610 [Source:FlyBase;GeneId:FBgn0003129] [FBtr0111026]	1			2.99717	-1.47525					1
CG14200	FBgn0031023	A_09_P203280	CG14200 [Source:FlyBase;GeneId:FBgn0031023] [FBtr0074721]	1			4.89856	-5.97082
