# Supplementary material for: Functional Genomic Analyses of Two Morphologically Distinct Classes of Drosophila Sensory Neurons: Post-Mitotic Roles of Transcription Factors in Dendritic Patterning
Source: PLoS One. 2013 Aug 15;8(8):e72434. doi: 10.1371/journal.pone.0072434 (PMC3744488; doi:10.1371/journal.pone.0072434)
Supplement: Table S11 — List of UAS-IR transgenic stocks used in this study. (XLS) [file pone.0072434.s013.xls]

## Sheet: TRIP Transgenic Lines
Bloomington ID							FB-Id's	Gene-Symbol
27060"y[1] v[1]; P{y[+t7.7] v[+t1.8]=TRiP.JF02402}attP2""1;3""3""68A4 3L:11063638..11063638 (R5 flank)"5/7/2009"Transgenic RNAi ProjectExpresses dsRNA for RNAi of ara (FBgn0015904) under UAS control TRiP."1041"Eswar Iyer"							FBgn0015904	ara
35388"y[1] sc[*] v[1]; P{y[+t7.7] v[+t1.8]=TRiP.GL00307}attP2/TM3 Sb[1]""1;3""3""68A4 3L:11063638 (attP)"6/6/2011"Transgenic RNAi ProjectExpresses dsRNA for RNAi of ash2 (FBgn0000139) under UAS control TRiP."1041"Eswar Iyer"							FBgn0000139	ash2
28586"y[1] v[1]; P{y[+t7.7] v[+t1.8]=TRiP.HM05074}attP2""1;3""3""68A4 3L:11063638..11063638 (R5 flank)"10/16/2009"Transgenic RNAi ProjectExpresses dsRNA for RNAi of bcd (FBgn0000166) under UAS control TRiP."1041"Eswar Iyer"							FBgn0000166	bcd
35478"y[1] sc[*] v[1]; P{y[+t7.7] v[+t1.8]=TRiP.GL00407}attP2""1;3""3""68A4 3L:11063638 (attP)"6/6/2011"Transgenic RNAi ProjectExpresses dsRNA for RNAi of bcd (FBgn0000166) under UAS control TRiP."1041"Eswar Iyer"							FBgn0000166	bcd
33641"y[1] v[1]; P{y[+t7.7] v[+t1.8]=TRiP.HMS00042}attP2/TM3 Sb[1]""1;3""3""68A4 3L:11063638 (attP)"2/18/2011"Transgenic RNAi ProjectExpresses dsRNA for RNAi of br (FBgn0000210) under UAS control. Homozygotes may be present TRiP."1041"Eswar Iyer"							FBgn0000210	br
27272"y[1] v[1]; P{y[+t7.7] v[+t1.8]=TRiP.JF02585}attP2""1;3""3""68A4 3L:11063638..11063638 (R5 flank)"5/26/2009"Transgenic RNAi ProjectExpresses dsRNA for RNAi of br (FBgn0000210) under UAS control TRiP."1041"Eswar Iyer"							FBgn0000210	br
36109"y[1] sc[*] v[1]; P{y[+t7.7] v[+t1.8]=TRiP.HMS00201}attP2""1;3""3""68A4 3L:11063638 (attP)"7/26/2011"Transgenic RNAi ProjectExpresses dsRNA for RNAi of CG11398 (FBgn0040366) under UAS control TRiP."1041"Eswar Iyer"							FBgn004036	CG11398
26240"y[1] v[1]; P{y[+t7.7] v[+t1.8]=TRiP.JF02138}attP2""1;3""3""68A4 3L:11063638..11063638 (R5 flank)"12/19/2008"Transgenic RNAi ProjectExpresses dsRNA for RNAi of CG11456 (FBgn0037031) under UAS control TRiP."1041"Eswar Iyer"							FBgn003703	CG11456
27996"y[1] v[1]; P{y[+t7.7] v[+t1.8]=TRiP.JF02830}attP2""1;3""3""68A4 3L:11063638..11063638 (R5 flank)"9/3/2009"Transgenic RNAi ProjectExpresses dsRNA for RNAi of CG17912 (FBgn0032600) under UAS control TRiP."1041"Eswar Iyer"							FBgn003260	CG17912
26712"y[1] v[1]; P{y[+t7.7] v[+t1.8]=TRiP.JF02252}attP2""1;3""3""68A4 3L:11063638..11063638 (R5 flank)"3/12/2009"Transgenic RNAi ProjectExpresses dsRNA for RNAi of CG2116 (FBgn0030003) under UAS control TRiP."1041"Eswar Iyer"							FBgn0030003	CG2116
27560"y[1] v[1]; P{y[+t7.7] v[+t1.8]=TRiP.JF02714}attP2""1;3""3""68A4 3L:11063638..11063638 (R5 flank)"6/30/2009"Transgenic RNAi ProjectExpresses dsRNA for RNAi of CG6701 (FBgn0033889) under UAS control TRiP."1041"Eswar Iyer"							FBgn0033889	CG6701
31213"y[1] v[1]; P{y[+t7.7] v[+t1.8]=TRiP.JF01740}attP2""1;3""3""68A4 3L:11063638 (attP)"8/12/2010"Transgenic RNAi ProjectExpresses dsRNA for RNAi of CG6701 (FBgn0033889) under UAS control TRiP."1041"Eswar Iyer"							FBgn0033889	CG6701
34715"y[1] sc[*] v[1]; P{y[+t7.7] v[+t1.8]=TRiP.HMS01194}attP2""1;3""3""68A4 3L:11063638 (attP)"3/18/2011"Transgenic RNAi ProjectExpresses dsRNA for RNAi of CG8678 (FBgn0032935) under UAS control TRiP."1041"Eswar Iyer"							FBgn0032935	CG8678
29447"y[1] v[1]; P{y[+t7.7] v[+t1.8]=TRiP.JF03383}attP2/TM3 Sb[1]""1;3""3""68A4 3L:11063638..11063638 (R5 flank)"12/23/2009"Transgenic RNAi ProjectExpresses dsRNA for RNAi of CG8765 (FBgn0036900) under UAS control TRiP."1041"Eswar Iyer"							FBgn0036900	CG8765
32343"y[1] sc[*] v[1]; P{y[+t7.7] v[+t1.8]=TRiP.HMS00334}attP2""1;3""3""68A4 3L:11063638 (attP)"11/17/2010"Transgenic RNAi ProjectExpresses dsRNA for RNAi of CG8765 (FBgn0036900) under UAS control TRiP."1041"Eswar Iyer"							FBgn0036900	CG8765
31901"y[1] v[1]; P{y[+t7.7] v[+t1.8]=TRiP.JF02190}attP2""1;3""3""68A4 3L:11063638 (attP)"9/13/2010"Transgenic RNAi ProjectExpresses dsRNA for RNAi of CG9705 (FBgn0036661) under UAS control TRiP."1041"Eswar Iyer"							FBgn0036661	CG9705
35709"y[1] sc[*] v[1]; P{y[+t7.7] v[+t1.8]=TRiP.GLV21074}attP2""1;3""3""68A4 3L:11063638 (attP)"6/23/2011"Transgenic RNAi ProjectExpresses dsRNA for RNAi of CG9705 (FBgn0036661) under UAS control TRiP."1041"Eswar Iyer"							FBgn0036661	CG9705
26779"y[1] v[1]; P{y[+t7.7] v[+t1.8]=TRiP.JF02343}attP2/TM3 Sb[1]""1;3""3""68A4 3L:11063638..11063638 (R5 flank)"3/12/2009"Transgenic RNAi ProjectExpresses dsRNA for RNAi of chn (FBgn0015371) under UAS control TRiP."1041"Eswar Iyer"							FBgn0015371	chn
28984"y[1] v[1]; P{y[+t7.7] v[+t1.8]=TRiP.JF01715}attP2""1;3""3""68A4 3L:11063638..11063638 (R5 flank)"11/23/2009"Transgenic RNAi ProjectExpresses dsRNA for RNAi of ci (FBgn0004859) under UAS control TRiP."1041"Eswar Iyer"							FBgn0004859	ci
31236"y[1] v[1]; P{y[+t7.7] v[+t1.8]=TRiP.JF01744}attP2""1;3""3""68A4 3L:11063638 (attP)"8/12/2010"Transgenic RNAi ProjectExpresses dsRNA for RNAi of ci (FBgn0004859) under UAS control TRiP."1041"Eswar Iyer"							FBgn0004859	ci
31321"y[1] v[1]; P{y[+t7.7] v[+t1.8]=TRiP.JF01272}attP2""1;3""3""68A4 3L:11063638 (attP)"8/12/2010"Transgenic RNAi ProjectExpresses dsRNA for RNAi of ci (FBgn0004859) under UAS control TRiP."1041"Eswar Iyer"							FBgn0004859	ci
32863"y[1] sc[*] v[1]; P{y[+t7.7] v[+t1.8]=TRiP.HMS00650}attP2""1;3""3""68A4 3L:11063638 (attP)"12/31/2010"Transgenic RNAi ProjectExpresses dsRNA for RNAi of cnc (FBgn0262975) under UAS control TRiP. May be segregating TM3 Sb[1] A.L.P."1041"Eswar Iyer"							FBgn0262975	cnc
27071"y[1] v[1]; P{y[+t7.7] v[+t1.8]=TRiP.JF02416}attP2""1;3""3""68A4 3L:11063638..11063638 (R5 flank)"5/7/2009"Transgenic RNAi ProjectExpresses dsRNA for RNAi of croc (FBgn0014143) under UAS control TRiP."1041"Eswar Iyer"							FBgn0014143	croc
34647"y[1] sc[*] v[1]; P{y[+t7.7] v[+t1.8]=TRiP.HMS01122}attP2""1;3""3""68A4 3L:11063638 (attP)"3/18/2011"Transgenic RNAi ProjectExpresses dsRNA for RNAi of croc (FBgn0014143) under UAS control TRiP."1041"Eswar Iyer"							FBgn0014143	croc
29625"y[1] v[1]; P{y[+t7.7] v[+t1.8]=TRiP.JF03304}attP2""1;3""3""68A4 3L:11063638..11063638 (R5 flank)"1/7/2010"Transgenic RNAi ProjectExpresses dsRNA for RNAi of ct (FBgn0004198) under UAS control TRiP."1041"Eswar Iyer"							FBgn0004198	ct
33967"y[1] sc[*] v[1]; P{y[+t7.7] v[+t1.8]=TRiP.HMS00924}attP2""1;3""3""68A4 3L:11063638 (attP)"4/4/2011"Transgenic RNAi ProjectExpresses dsRNA for RNAi of ct (FBgn0004198) under UAS control TRiP."1041"Eswar Iyer"							FBgn0004198	ct
26318"y[1] v[1]; P{y[+t7.7] v[+t1.8]=TRiP.JF02091}attP2""1;3""3""68A4 3L:11063638..11063638 (R5 flank)"12/19/2008"Transgenic RNAi ProjectExpresses dsRNA for RNAi of cwo (FBgn0259938) under UAS control TRiP."1041"Eswar Iyer"							FBgn0259938	cwo
27736"y[1] v[1]; P{y[+t7.7] v[+t1.8]=TRiP.JF02820}attP2""1;3""3""68A4 3L:11063638..11063638 (R5 flank)"7/27/2009"Transgenic RNAi ProjectExpresses dsRNA for RNAi of cwo (FBgn0259938) under UAS control TRiP."1041"Eswar Iyer"							FBgn0259938	cwo
31054"y[1] v[1]; P{y[+t7.7] v[+t1.8]=TRiP.JF01502}attP2""1;3""3""68A4 3L:11063638 (attP)"8/12/2010"Transgenic RNAi ProjectExpresses dsRNA for RNAi of dom (FBgn0020306) under UAS control TRiP."1041"Eswar Iyer"							FBgn0020306	dom
34827"y[1] sc[*] v[1]; P{y[+t7.7] v[+t1.8]=TRiP.HMS00142}attP2""1;3""3""68A4 3L:11062953..11063683 (R5 flank)"5/2/2011"Transgenic RNAi ProjectExpresses dsRNA for RNAi of dom (FBgn0020306) under UAS control TRiP."1041"Eswar Iyer"							FBgn0020306	dom
31941"y[1] v[1]; P{y[+t7.7] v[+t1.8]=TRiP.JF02232}attP2""1;3""3""68A4 3L:11063638 (attP)"9/13/2010"Transgenic RNAi ProjectExpresses dsRNA for RNAi of Dref (FBgn0015664) under UAS control TRiP."1041"Eswar Iyer"							FBgn0015664	Dref
35692"y[1] sc[*] v[1]; P{y[+t7.7] v[+t1.8]=TRiP.GLV21057}attP2/TM3 Sb[1]""1;3""3""68A4 3L:11063638 (attP)"6/23/2011"Transgenic RNAi ProjectExpresses dsRNA for RNAi of Dref (FBgn0015664) under UAS control TRiP."1041"Eswar Iyer"							FBgn0015664	Dref
31109"y[1] v[1]; P{y[+t7.7] v[+t1.8]=TRiP.JF01580}attP2""1;3""3""68A4 3L:11063638 (attP)"8/12/2010"Transgenic RNAi ProjectExpresses dsRNA for RNAi of dwg (FBgn0000520) under UAS control TRiP."1041"Eswar Iyer"							FBgn0000520	dwg
26322"y[1] v[1]; P{y[+t7.7] v[+t1.8]=TRiP.JF02096}attP2""1;3""3""68A4 3L:11063638..11063638 (R5 flank)"12/19/2008"Transgenic RNAi ProjectExpresses dsRNA for RNAi of E(spl) (FBgn0000591) under UAS control TRiP."1041"Eswar Iyer"							FBgn0000591	E(spl)
25997"y[1] v[1]; P{y[+t7.7] v[+t1.8]=TRiP.JF02019}attP2""1;3""3""68A4 3L:11063638..11063638 (R5 flank)"11/24/2008"Transgenic RNAi ProjectExpresses dsRNA for RNAi of foxo (FBgn0038197) under UAS control TRiP."1041"Eswar Iyer"							FBgn0038197	foxo
27656"y[1] v[1]; P{y[+t7.7] v[+t1.8]=TRiP.JF02734}attP2""1;3""3""68A4 3L:11063638..11063638 (R5 flank)"7/27/2009"Transgenic RNAi ProjectExpresses dsRNA for RNAi of foxo (FBgn0038197) under UAS control TRiP."1041"Eswar Iyer"							FBgn0038197	foxo
32427"y[1] sc[*] v[1]; P{y[+t7.7] v[+t1.8]=TRiP.HMS00422}attP2""1;3""3""68A4 3L:11063638 (attP)"11/17/2010"Transgenic RNAi ProjectExpresses dsRNA for RNAi of foxo (FBgn0038197) under UAS control TRiP."1041"Eswar Iyer"							FBgn0038197	foxo
32993"y[1] sc[*] v[1]; P{y[+t7.7] v[+t1.8]=TRiP.HMS00793}attP2""1;3""3""68A4 3L:11063638 (attP)"12/31/2010"Transgenic RNAi ProjectExpresses dsRNA for RNAi of foxo (FBgn0038197) under UAS control TRiP."1041"Eswar Iyer"							FBgn0038197	foxo
27659"y[1] v[1]; P{y[+t7.7] v[+t1.8]=TRiP.JF02738}attP2""1;3""3""68A4 3L:11063638..11063638 (R5 flank)"7/27/2009"Transgenic RNAi ProjectExpresses dsRNA for RNAi of ftz-f1 (FBgn0001078) under UAS control TRiP."1041"Eswar Iyer"							FBgn0001078	ftz-f1
33625"y[1] v[1]; P{y[+t7.7] v[+t1.8]=TRiP.HMS00019}attP2/TM3 Sb[1]""1;3""3""68A4 3L:11063638 (attP)"2/18/2011"Transgenic RNAi ProjectExpresses dsRNA for RNAi of ftz-f1 (FBgn0001078) under UAS control TRiP."1041"Eswar Iyer"							FBgn0001078	ftz-f1
28904"y[1] v[1]; P{y[+t7.7] v[+t1.8]=TRiP.HM05115}attP2""1;3""3""68A4 3L:11063638..11063638 (R5 flank)"11/23/2009"Transgenic RNAi ProjectExpresses dsRNA for RNAi of gcm2 (FBgn0019809) under UAS control TRiP."1041"Eswar Iyer"							FBgn0019809	gcm2
34597"y[1] sc[*] v[1]; P{y[+t7.7] v[+t1.8]=TRiP.HMS01071}attP2""1;3""3""68A4 3L:11063638 (attP)"3/18/2011"Transgenic RNAi ProjectExpresses dsRNA for RNAi of gcm2 (FBgn0019809) under UAS control TRiP."1041"Eswar Iyer"							FBgn0019809	gcm2
35423"y[1] sc[*] v[1]; P{y[+t7.7] v[+t1.8]=TRiP.GL00346}attP2/TM3 Sb[1]""1;3""3""68A4 3L:11063638 (attP)"6/6/2011"Transgenic RNAi ProjectExpresses dsRNA for RNAi of Gnf1 (FBgn0004913) under UAS control TRiP."1041"Eswar Iyer"							FBgn0004913	Gnf1
28977"y[1] v[1]; P{y[+t7.7] v[+t1.8]=TRiP.HM05188}attP2""1;3""3""68A4 3L:11063638..11063638 (R5 flank)"11/23/2009"Transgenic RNAi ProjectExpresses dsRNA for RNAi of Hand (FBgn0032209) under UAS control TRiP."1041"Eswar Iyer"							FBgn0032209	Hand
31906"y[1] v[1]; P{y[+t7.7] v[+t1.8]=TRiP.JF02195}attP2/TM3 Sb[1]""1;3""3""68A4 3L:11063638 (attP)"9/13/2010"Transgenic RNAi ProjectExpresses dsRNA for RNAi of hbn (FBgn0008636) under UAS control TRiP."1041"Eswar Iyer"							FBgn0008636	hbn
26202"y[1] v[1]; P{y[+t7.7] v[+t1.8]=TRiP.JF02100}attP2/TM3 Sb[1]""1;3""3""68A4 3L:11063638..11063638 (R5 flank)"12/19/2008"Transgenic RNAi ProjectExpresses dsRNA for RNAi of HLHmbeta (FBgn0002733) under UAS control TRiP. Homozygotes may be present K.C."1041"Eswar Iyer"							FBgn0002733	HLHmbeta
27253"y[1] v[1]; P{y[+t7.7] v[+t1.8]=TRiP.JF02542}attP2""1;3""3""68A4 3L:11063638..11063638 (R5 flank)"5/26/2009"Transgenic RNAi ProjectExpresses dsRNA for RNAi of Hr46 (FBgn0000448) under UAS control TRiP."1041"Eswar Iyer"							FBgn0000448	Hr46
27254"y[1] v[1]; P{y[+t7.7] v[+t1.8]=TRiP.JF02543}attP2""1;3""3""68A4 3L:11063638..11063638 (R5 flank)"5/26/2009"Transgenic RNAi ProjectExpresses dsRNA for RNAi of Hr46 (FBgn0000448) under UAS control TRiP."1041"Eswar Iyer"							FBgn0000448	Hr46
35609"y[1] sc[*] v[1]; P{y[+t7.7] v[+t1.8]=TRiP.GL00449}attP2""1;3""3""68A4 3L:11063638 (attP)"6/23/2011"Transgenic RNAi ProjectExpresses dsRNA for RNAi of jim (FBgn0027339) under UAS control TRiP."1041"Eswar Iyer"							FBgn0027339	jim
31391"y[1] v[1]; P{y[+t7.7] v[+t1.8]=TRiP.JF01380}attP2""1;3""3""68A4 3L:11063638 (attP)"8/12/2010"Transgenic RNAi ProjectExpresses dsRNA for RNAi of kay (FBgn0001297) under UAS control TRiP. May be segregating TM3 Sb[1] A.L.P."1041"Eswar Iyer"							FBgn0001297	kay
27722"y[1] v[1]; P{y[+t7.7] v[+t1.8]=TRiP.JF02804}attP2""1;3""3""68A4 3L:11063638..11063638 (R5 flank)"7/27/2009"Transgenic RNAi ProjectExpresses dsRNA for RNAi of kay (FBgn0001297) under UAS control TRiP."1041"Eswar Iyer"							FBgn0001297	kay
31322"y[1] v[1]; P{y[+t7.7] v[+t1.8]=TRiP.JF01273}attP2""1;3""3""68A4 3L:11063638 (attP)"8/12/2010"Transgenic RNAi ProjectExpresses dsRNA for RNAi of kay (FBgn0001297) under UAS control TRiP."1041"Eswar Iyer"							FBgn0001297	kay
33379"y[1] sc[*] v[1]; P{y[+t7.7] v[+t1.8]=TRiP.HMS00254}attP2""1;3""3""68A4 3L:11063638 (attP)"1/29/2011"Transgenic RNAi ProjectExpresses dsRNA for RNAi of kay (FBgn0001297) under UAS control TRiP."1041"Eswar Iyer"							FBgn0001297	kay
26714"y[1] v[1]; P{y[+t7.7] v[+t1.8]=TRiP.JF02254}attP2""1;3""3""68A4 3L:11063638..11063638 (R5 flank)"3/12/2009"Transgenic RNAi ProjectExpresses dsRNA for RNAi of lola (FBgn0005630) under UAS control TRiP."1041"Eswar Iyer"							FBgn0005630	lola
35721"y[1] sc[*] v[1]; P{y[+t7.7] v[+t1.8]=TRiP.GLV21086}attP2""1;3""3""68A4 3L:11063638 (attP)"6/23/2011"Transgenic RNAi ProjectExpresses dsRNA for RNAi of lola (FBgn0005630) under UAS control TRiP."1041"Eswar Iyer"							FBgn0005630	lola
28338"y[1] v[1]; P{y[+t7.7] v[+t1.8]=TRiP.JF02973}attP2""1;3""3""68A4 3L:11063638..11063638 (R5 flank)"10/10/2009"Transgenic RNAi ProjectExpresses dsRNA for RNAi of nub (FBgn0085424) under UAS control TRiP."1041"Eswar Iyer"							FBgn0085424	nub
31910"y[1] v[1]; P{y[+t7.7] v[+t1.8]=TRiP.JF02199}attP2""1;3""3""68A4 3L:11063638 (attP)"9/13/2010"Transgenic RNAi ProjectExpresses dsRNA for RNAi of Optix (FBgn0025360) under UAS control TRiP."1041"Eswar Iyer"							FBgn0025360	Optix
29595"y[1] v[1]; P{y[+t7.7] v[+t1.8]=TRiP.JF03274}attP2""1;3""3""68A4 3L:11063638..11063638 (R5 flank)"1/7/2010"Transgenic RNAi ProjectExpresses dsRNA for RNAi of pb (FBgn0051481) under UAS control TRiP."1041"Eswar Iyer"							FBgn0051481	pb
31609"y[1] v[1]; P{y[+t7.7] v[+t1.8]=TRiP.JF01393}attP2""1;3""3""68A4 3L:11063638 (attP)"8/12/2010"Transgenic RNAi ProjectExpresses dsRNA for RNAi of pho (FBgn0002521) under UAS control TRiP."1041"Eswar Iyer"							FBgn0002521	pho
35206"y[1] sc[*] v[1]; P{y[+t7.7] v[+t1.8]=TRiP.GL00082}attP2""1;3""3""68A4 3L:11063638 (attP)"5/20/2011"Transgenic RNAi ProjectExpresses dsRNA for RNAi of pho (FBgn0002521) under UAS control TRiP."1041"Eswar Iyer"							FBgn0002521	pho
26757"y[1] v[1]; P{y[+t7.7] v[+t1.8]=TRiP.JF02321}attP2""1;3""3""68A4 3L:11063638..11063638 (R5 flank)"3/12/2009"Transgenic RNAi ProjectExpresses dsRNA for RNAi of Poxm (FBgn0003129) under UAS control TRiP."1041"Eswar Iyer"							FBgn0003129	Poxm
28943"y[1] v[1]; P{y[+t7.7] v[+t1.8]=TRiP.HM05154}attP2""1;3""3""68A4 3L:11063638..11063638 (R5 flank)"11/23/2009"Transgenic RNAi ProjectExpresses dsRNA for RNAi of Rel (FBgn0014018) under UAS control TRiP."1041"Eswar Iyer"							FBgn0014018	Rel
33661"y[1] sc[*] v[1]; P{y[+t7.7] v[+t1.8]=TRiP.HMS00070}attP2""1;3""3""68A4 3L:11063638 (attP)"2/18/2011"Transgenic RNAi ProjectExpresses dsRNA for RNAi of Rel (FBgn0014018) under UAS control TRiP."1041"Eswar Iyer"							FBgn0014018	Rel
28339"y[1] v[1]; P{y[+t7.7] v[+t1.8]=TRiP.JF02974}attP2""1;3""3""68A4 3L:11063638..11063638 (R5 flank)"10/10/2009"Transgenic RNAi ProjectExpresses dsRNA for RNAi of repo (FBgn0011701) under UAS control TRiP."1041"Eswar Iyer"							FBgn0011701	repo
25984							FBgn0011829	Ret
26309"y[1] v[1]; P{y[+t7.7] v[+t1.8]=TRiP.JF02082}attP2""1;3""3""68A4 3L:11063638..11063638 (R5 flank)"12/19/2008"Transgenic RNAi ProjectExpresses dsRNA for RNAi of retn (FBgn0004795) under UAS control TRiP."1041"Eswar Iyer"							FBgn0004795	retn
35688"y[1] sc[*] v[1]; P{y[+t7.7] v[+t1.8]=TRiP.GLV21053}attP2/TM3 Sb[1]""1;3""3""68A4 3L:11063638 (attP)"6/23/2011"Transgenic RNAi ProjectExpresses dsRNA for RNAi of retn (FBgn0004795) under UAS control TRiP."1041"Eswar Iyer"							FBgn0004795	retn
33353"y[1] sc[*] v[1]; P{y[+t7.7] v[+t1.8]=TRiP.HMS00224}attP2""1;3""3""68A4 3L:11063638 (attP)"1/29/2011"Transgenic RNAi ProjectExpresses dsRNA for RNAi of RunxA (FBgn0083981) under UAS control TRiP."1041"Eswar Iyer"							FBgn0083981	RunxA
29387"y[1] v[1]; P{y[+t7.7] v[+t1.8]=TRiP.JF03319}attP2""1;3""3""68A4 3L:11063638..11063638 (R5 flank)"12/23/2009"Transgenic RNAi ProjectExpresses dsRNA for RNAi of scro (FBgn0028993) under UAS control TRiP."1041"Eswar Iyer"							FBgn0028993	scro
33890"y[1] sc[*] v[1]; P{y[+t7.7] v[+t1.8]=TRiP.HMS00828}attP2""1;3""3""68A4 3L:11063638 (attP)"4/4/2011"Transgenic RNAi ProjectExpresses dsRNA for RNAi of scro (FBgn0028993) under UAS control TRiP."1041"Eswar Iyer"							FBgn0028993	scro
34689"y[1] sc[*] v[1]; P{y[+t7.7] v[+t1.8]=TRiP.HMS01167}attP2/TM3 Sb[1]""1;3""3""68A4 3L:11063638 (attP)"3/18/2011"Transgenic RNAi ProjectExpresses dsRNA for RNAi of shn (FBgn0003396) under UAS control TRiP."1041"Eswar Iyer"							FBgn0003396	shn
31934"y[1] v[1]; P{y[+t7.7] v[+t1.8]=TRiP.JF02225}attP2""1;3""3""68A4 3L:11063638 (attP)"9/13/2010"Transgenic RNAi ProjectExpresses dsRNA for RNAi of Snoo (FBgn0085450) under UAS control TRiP."1041"Eswar Iyer"							FBgn0085450	Snoo

## Sheet: VDRC Transgenic Lines
FBIDS	RNAi library	Cgnumber	VDRC Transformant ID	GD/KK
FBgn0003270	amos	CG10393	100511	KK
FBgn0003270	amos	CG10393	11796	GD
FBgn0015904	ara	CG10571	101903	KK
FBgn0000139	ash2	CG6677	100718	KK
FBgn0000166	bcd	CG1034	104160	KK
FBgn0000210	br	CG11491	104648	KK
FBgn0032730	CG10431	CG10431	107869	KK
FBgn0032730	CG10431	CG10431	18620	GD
FBgn0040366	CG11398	CG11398	102059	KK
FBgn0031023	CG14200	CG14200	107468	KK
FBgn0032600	CG17912	CG17912	104498	KK
FBgn0030003	CG2116	CG2116	101675	KK
FBgn0036900	CG8765	CG8765	100653	KK
FBgn0036661	CG9705	CG9705	40665	GD
FBgn0015371	chn	CG11798	108695	KK
FBgn0004859	ci	CG2125	105620	KK
FBgn0262975	cnc	CG43286	108127	KK
FBgn0014143	croc	CG5069	107161	KK
FBgn0004198	ct	CG11387	5687	GD
FBgn0259938	cwo	CG17100	106783	KK
FBgn0020306	dom	CG9696	7789	GD
FBgn0015664	Dref	CG5838	22210	GD
FBgn0000520	dwg	CG2711	100971	KK
FBgn0000591	E(spl)	CG8365	108226	KK
FBgn0038197	foxo	CG3143	107786	KK
FBgn0001078	ftz-f1	CG4059	104463	KK
FBgn0019809	gcm2	CG3858	101692	KK
FBgn0004913	Gnf1	CG1119	10943	GD
FBgn0032209	Hand	CG18144	23306	GD
FBgn0008636	hbn	CG33152	103979	KK
FBgn0264005	Hmx	CG34419	52505	GD
FBgn0264005	Hmx	CG34419	16755	GD
FBgn0000448	Hr46	CG33183	106837	KK
FBgn0027339	jim	CG11352	12698	GD
FBgn0001297	kay	CG33956	6212	GD
FBgn0005630	lola	CG12052	101925	KK
FBgn0032904	Mtp	CG9342	110414	KK
FBgn0032904	Mtp	CG9342	15775	GD
FBgn0085424	nub	CG34395	105044	KK
FBgn0025360	Optix	CG18455	110813	KK
FBgn0051481	pb	CG31481	105751	KK
FBgn0002521	pho	CG17743	110466	KK
FBgn0003129	Poxm	CG9610	106103	KK
FBgn0014018	Rel	CG11992	108469	KK
FBgn0011701	repo	CG31240	10424	GD
FBgn0004795	retn	CG5403	100579	KK
FBgn0083981	RunxA	CG34145	102177	KK
FBgn0016754	sba	CG13598	101314	KK
FBgn0016754	sba	CG13598	32230	GD
FBgn0028993	scro	CG17594	33902	GD
FBgn0003396	shn	CG7734	105643	KK
FBgn0085450	Snoo	CG34421	27920	GD
