# Supplementary material for: Functional Genomic Analyses of Two Morphologically Distinct Classes of Drosophila Sensory Neurons: Post-Mitotic Roles of Transcription Factors in Dendritic Patterning
Source: PLoS One. 2013 Aug 15;8(8):e72434. doi: 10.1371/journal.pone.0072434 (PMC3744488; doi:10.1371/journal.pone.0072434)
Supplement: Table S12 — TF mining of microarray data was performed using the list of putative, site-specific TF’s obtained based on FlyBase/Gene Ontology annotation or the DNA-binding domain (DBD) TF Database. (XLS) [file pone.0072434.s014.xls]

## Sheet: 754 OLD LISTOF TFS USED FOR Ana
GENE SYMBOL 753 TF
abd-A
Abd-B
abo
ac
Adf1
adp
al
aop
ap
ase
ash2
Dll
bcd
bi
br
btd
cad
Cf2
salr
cg
cnc
crc
crm
D
da
Dfd
Hr46
disco
dm
Dr
dsx
dwg
bsh
E(bx)
ecd
EcR
eg
Eip74EF
Eip75B
emc
ems
en
esc
E(spl)
eve
exd
eyg
fkh
tj
ftz
ftz-f1
grau
grn
gsb-n
gsb
gt
h
H2.0
hb
her
Hmr
Hsf
hth
inv
Jra
kay
kn
kni
knrl
Kr
stc
esg
wor
wek
crp
Lim3
pho
lab
l(1)sc
sens
lz
HLHm3
HLHm5
HLHm7
Met
HLHmbeta
HLHmdelta
HLHmgamma
mod
Myb
nau
net
slou
odd
opa
ovo
Pcl
peb
pnr
pnt
Poxm
Poxn
prd
rib
ro
amos
run
Scm
Scr
sd
shn
sisA
slp1
sna
stwl
so
sr
srp
Sry-beta
Sry-delta
ss
su(Hw)
Su(var)3-7
Su(var)205
Su(var)2-10
svp
term
CG16778
tll
trh
trx
tsh
ttk
tup
twi
Ubx
ush
usp
vnd
z
zen
zen2
bs
oc
tin
sc
ct
pdm2
CrebA
psq
Pep
Ets97D
slp2
pros
zfh1
zfh2
gl
fru
sim
retn
Su(H)
B-H2
elB
ci
ph-p
bap
C15
Eip78C
bab1
cas
scrt
sob
bowl
fd64A
fd59A
fd96Ca
fd96Cb
Gnf1
Hnf4
ash1
ewg
mid
ey
sv
yemalpha
Sox14
Sox15
Psc
lola
slbo
wdn
Ets65A
Ets98B
Ets21C
dac
Aef1
noc
hbn
E5
tx
lbl
Su(z)2
dpn
HmgZ
Sry-rDM17
Trf
corto
Gsc
woc
ato
sbb
sqz
Gug
ken
Dif
HLH3B
HLH4C
lbe
Mad
Med
Mef2
repo
byn
B-H1
Dp
Dsp1
E2f
Irbp
BtbVII
Trl
klu
Mi-2
Awh
Bgb
Bro
Deaf1
Dtf-1
Eip93F
Gebf-I
Rel
croc
gcm
mirr
CrebB-17A
Hr38
CG2678
btn
tgo
CkIIalpha-i1
GpHLH
Hr78
Hr96
Ssb-c31a
chn
dsf
jumu
otp
sima
tap
unpg
BEAF-32
Dref
king-tubby
Rbf
apt
ara
caup
vri
H15
Pdp1
sba
Stat92E
l(2)k10201
Oef2
Oef1
Max
toy
gcm2
dom
dve
crol
Sp1
Rfx
Rx
Su(z)12
Ptx1
Crg-1
org-1
Xbp1
Dep4
Dep3
Dep2
D19B
zf30C
HLH54F
D19A
CFDD
Clk
dimm
cyc
bon
Mnt
AP-2
Pph13
trr
Hr4
unc-4
drm
cato
brk
bbx
Sox100B
NK7.1
E2f2
kin17
FebpN
CG2712
az2
PHDP
Optix
bab2
CG17829
Bteb2
ind
Smox
OdsH
Tip60
mbf1
Lim1
Dek
CG8290
hang
CG9418
jim
Six4
CG1024
CG8108
CG2790
Hey
CG9776
MBD-like
MTA1-like
cic
chm
Kr-h1
CG15286
Atf3
CG11902
Doc1
CG15269
CG3491
CG17328
NC2beta
CG16863
tio
seq
scro
onecut
nerfin-1
SoxN
fu2
CHES-1-like
Usf
Vsx1
CG12236
CG3726
CG3815
CG3847
CG14441
CG14438
Nf-YC
CR4575
CG3032
CG9650
CG2116
CG2120
CG2129
CG15336
CG10959
CG18262
CG11294
CG12075
HP1b
CG2889
CG43347
CG2202
CG11122
CG11696
CG11695
CG11085
CG4404
CG4318
dmrt11E
NFAT
CG11071
gce
CG9215
CG8119
CG8944
CG8924
CG9609
CG6769
Her
CG6470
CG7101
CG14200
fd19B
CG1529
CG11617
erm
CG11723
CG3407
CG17612
CG15435
CG15436
lid
CG13775
CG4496
CG3838
CG13123
CG18619
Hand
GATAd
CG12299
YL-1
CG6686
CG6792
CG9932
CG5204
CG9305
CG7099
CG17912
Oli
CG10348
CG10431
Side
CG17568
CG10366
CG10462
CG10631
CG10949
Mtp
Mio
CG42748
CG1832
Atf6
d4
Br140
Coop
CG1620
CG1603
CG1602
CG12769
rgr
CG8216
CG1663
CG18446
CG12744
CG18011
CG12942
CG12391
CG13204
Dh44-R2
vis
achi
sug
mip120
CG6701
CG17385
CG10209
CG8089
row
Hr51
CG8388
CG7786
CG4282
CG15710
Lhr
MESR4
CG15073
CG11906
lms
maf-S
CG10543
CG9437
CG10321
NC2alpha
comr
CG42741
CG9890
CG9876
pita
CG5591
CG3065
CG11414
CG4707
CG1233
CG17181
CG13897
Rabex-5
CG2199
MEP-1
pfk
CG14962
dar1
CG12605
CG15011
Blimp-1
CG13287
CG13296
CG10274
CG7386
CG10147
CTCF
ERR
Unr
CG6765
Doc3
Doc2
Nf-YA
phol
Jarid2
CG7839
CG6272
fd68A
CG7368
CG4328
toe
CG10654
CG14117
CG17361
CG17359
Sox21a
CG3919
CTPsyn
CG7372
CG15715
CG9705
CG18265
CG7271
CG8765
CG11456
CG10565
Neu2
CG11247
CG14451
CG14655
CG14667
CG10979
Hr83
CG9727
Zif
Fer1
Pbp95
Ada2b
CG7963
CG8145
CG11762
CG8159
ranshi
CG9797
CG8359
CG11966
CG11984
Kdm2
sage
CG16779
CG8301
CG8319
FoxP
CG8478
topi
CG6254
CG4820
CG6689
CG6791
CG14710
CG6808
CG14711
CG6813
CG18476
Fer3
MBD-R2
CG5245
CG7518
Ravus
foxo
CG7987
CG6654
CG6276
Rbf2
GATAe
Fer2
pad
CG3995
CG17803
CG17806
CG17802
CG17801
CG7357
CG18599
CG7691
CG17186
CG4424
CG4854
trem
CG4936
CG4360
TFAM
CG15696
dmrt93B
CG7056
CG7045
CG7046
HP1c
lmd
p53
CG4374
Spps
CG13617
CG13624
Ets96B
CG10669
CG4730
dys
bigmax
Tusp
CG1647
dmrt99B
CG15514
CG7928
CG12071
CG11317
CG12054
CG1792
Lin29
fd102C
Sox102F
ATbp
MTF-1
HGTX
CG3526
CG11398
Dip3
luna
schlank
tai
nerfin-2
lilli
exex
CG18764
Sox21b
disco-r
NfI
cbt
CG12219
Gpal
bin
ham
gem
CG30020
blos1
Atf-2
CG30431
Opbp
CG43343
CG43342
CG31224
CG31365
CG31388
CG42727
CG42726
CG31441
CG31460
pb
CG31510
CG31612
sens-2
CG31642
CG31782
CG31835
CG31875
CG32006
CG32105
CG32121
Mrtf
CG32532
CG32719
CG32767
CG32772
CG43284
CG32830
CG33695
CG33213
CR33221
CG33557
CG33936
Vsx2
fd3F
p170
mld
RunxA
CG34340
mamo
CG34367
nub
pan
CG34406
Hmx
Snoo
CG34422
tef
jing
vvl
Cenp-C
chinmo
egg
l(3)neo38
Dbx
Glut4EF
RunxB
rn
bun
grh
Camta
ab
pzg
vfl
cwo
E(var)3-9
dl
Antp
CG3281
mxc
Msp-300
Vps45
Rbsn-5
Xrp1
Alh
Hr39
HLH106
hkb
Lmpt
pdm3
Oaz
nej
salm
